# Supplementary material for: A Recommended Numbering Scheme for Influenza A HA Subtypes
Source: PLoS One. 2014 Nov 12;9(11):e112302. doi: 10.1371/journal.pone.0112302 (PMC4229193; doi:10.1371/journal.pone.0112302)
Supplement: File S2 — Equivalent amino acid numbering for all known HA subtypes. Residue numbering is based on the mature sequence of HA across all subtypes. The amino acid at each position for the representative strain of that subtype is also given. Positions where there is a deletion relative to other subtypes are represented by a “Δ”. (XLS) [file pone.0112302.s002.xls]

## Sheet: Sheet1
A/United/Kingdom/1/1933 H1N1	A/NewCaledonia/20/1999 H1N1	A/California/04/2009 H1N1pdm	A/Singapore/1/1957 H2N2	A/AICHI/2/68 H3N2	A/swine/Ontario/01911-1/1999 H4N6	A/mallard/Italy/3401/2005 H5N1	A/Vietnam/1203/2004 H5N1	A/chicken/Egypt/0915-NLQP/2009 H5N1	A/chicken/Taiwan/0705/1999 H6N1	A/Turkey/Italy/220158/02 H7N3	A/Netherlands/219/03 H7N7	A/turkey/Ontario/6118/1968 H8N4	A/Swine HK/9/98 H9N2	A/mallard/bavaria/3/2006 H10N7	A/duck/England/1/1956 H11N6	A/Duck/Alberta/60/1976 H12N5	A/gull/Maryland/704/1977 H13N6	A/mallard/Astrakhan/263/1982 H14N5	A/duck/Australia/341/1983 H15N8	A/black-headedgull/Turkmenistan/13/1976 H16N3	A/little-yellow-shoulderedbat/Guatemala/060/2010 H17	A/flat-faced/bat/Peru/033/2010 H18
				1 Q
				2 D														1 Q
				3 L														2 I
				4 P														3 T
				5 G	1 Q													4 N
				6 N	2 N													5 G
				7 D	3 Y													6 T
				8 N	4 T													7 T
				9 S	5 G													8 G
				10 T	6 N							1 Y		1 L		1 Y		9 N
1 D	1 D	1 D	1 D	11 A	7 P	1 D	1 D	1 D	1 D	1 D	1 D	2 D	1 D	2 D	1 D	2 D	1 D	10 P	1 D	1 D	1 D	1 D
2 T	2 T	2 T	2 Q	12 T	8 V	2 Q	2 Q	2 Q	2 K	2 K	2 K	3 R	2 K	3 K	2 E	3 K	2 R	11 I	2 K	2 K	2 R	2 Q
3 I	3 I	3 L	3 I	13 L	9 I	3 I	3 I	3 I	3 I	3 I	3 I	4 I	3 I	4 I	3 I	4 I	3 I	12 I	3 I	3 I	3 I	3 I
4 C	4 C	4 C	4 C	14 C	10 C	4 C	4 C	4 C	4 C	4 C	4 C	5 C	4 C	5 C	4 C	5 C	4 C	13 C	4 C	4 C	4 C	4 C
5 I	5 I	5 I	5 I	15 L	11 L	5 I	5 I	5 I	5 I	5 L	5 L	6 I	5 I	6 L	5 I	6 I	5 V	14 L	5 L	5 I	5 I	5 I
6 G	6 G	6 G	6 G	16 G	12 G	6 G	6 G	6 G	6 G	6 G	6 G	7 G	6 G	7 G	6 G	7 G	6 G	15 G	6 G	6 G	6 G	6 G
7 Y	7 Y	7 Y	7 Y	17 H	13 H	7 Y	7 Y	7 Y	7 Y	7 H	7 H	8 Y	7 Y	8 H	7 Y	8 Y	7 Y	16 H	7 H	7 Y	7 Y	7 Y
8 H	8 H	8 H	8 H	18 H	14 H	8 H	8 H	8 H	8 H	8 H	8 H	9 Q	8 Q	9 H	8 L	9 Q	8 L	17 H	8 H	8 L	8 Q	8 H
9 A	9 A	9 A	9 A	19 A	15 A	9 A	9 A	9 A	9 A	9 A	9 A	10 S	9 S	10 A	9 S	10 T	9 S	18 A	9 A	9 S	9 A	9 S
10 N	10 N	10 N	10 N	20 V	16 V	10 N	10 N	10 N	10 N	10 V	10 V	11 N	10 T	11 V	10 N	11 N	10 T	19 V	10 V	10 N	10 N	10 N
11 N	11 N	11 N	11 N	21 P	17 S	11 N	11 N	11 N	11 N	11 S	11 S	12 N	11 N	12 A	11 N	12 N	11 N	20 E	11 A	11 N	11 Q	11 N
12 S	12 S	12 S	12 S	22 N	18 N	12 S	12 S	12 S	12 S	12 N	12 N	13 S	12 S	13 N	12 S	13 S	12 S	21 N	12 N	12 S	12 N	12 S
13 T	13 T	13 T	13 T	23 G	19 G	13 T	13 T	13 T	13 T	13 G	13 G	14 T	13 T	14 G	13 T	14 T	13 S	22 G	13 G	13 S	13 N	13 T
14 D	14 D	14 D	14 E	24 T	20 T	14 E	14 E	14 E	14 T	14 T	14 T	15 D	14 E	15 T	14 D	15 E	14 E	23 T	14 T	14 D	14 Q	14 Q
15 T	15 T	15 T	15 K	25 L	21 M	15 Q	15 Q	15 Q	15 Q	15 K	15 K	16 T	15 T	16 I	15 K	16 T	15 R	24 S	15 K	15 T	15 T	15 T
16 V	16 V	16 V	16 V	26 V	22 V	16 V	16 V	16 V	16 V	16 V	16 V	17 V	16 V	17 V	16 V	17 V	16 V	25 V	16 V	16 V	16 V	16 V
17 D	17 D	17 D	17 D	27 K	23 K	17 D	17 D	17 D	17 D	17 N	17 N	18 N	17 D	18 K	17 D	18 N	17 D	26 K	17 N	17 D	17 N	17 N
18 T	18 T	18 T	18 T	28 T	24 T	18 T	18 T	18 T	18 T	18 T	18 T	19 T	18 T	19 T	18 T	19 T	18 T	27 T	18 T	18 T	18 T	18 T
19 L	19 V	19 V	19 I	29 I	25 L	19 I	19 I	19 I	19 I	19 L	19 L	20 L	19 L	20 L	19 I	20 L	19 L	28 L	19 L	19 L	19 L	19 L
20 L	20 L	20 L	20 L	30 T	26 T	20 M	20 M	20 M	20 L	20 T	20 T	21 I	20 T	21 T	20 I	21 S	20 L	29 T	20 T	20 T	20 L	20 L
21 E	21 E	21 E	21 E	31 D	27 D	21 E	21 E	21 E	21 E	21 E	21 E	22 E	21 E	22 N	21 E	22 E	21 E	30 D	21 E	21 E	21 E	21 E
22 K	22 K	22 K	22 R	32 D	28 D	22 K	22 K	22 K	22 K	22 R	22 R	23 Q	22 T	23 E	22 N	23 Q	22 N	31 N	22 K	22 N	22 Q	22 S
23 N	23 N	23 N	23 N	33 Q	29 Q	23 N	23 N	23 N	23 N	23 G	23 G	24 N	23 N	24 Q	23 N	24 N	23 G	32 H	23 G	23 G	23 N	23 N
24 V	24 V	24 V	24 V	34 I	30 I	24 V	24 V	24 V	24 V	24 V	24 V	25 V	24 V	25 E	24 V	25 V	24 V	33 V	24 V	24 V	24 V	24 V
25 T	25 T	25 T	25 T	35 E	31 E	25 T	25 T	25 T	25 T	25 E	25 E	26 P	25 P	26 E	25 T	26 P	25 P	34 E	25 E	25 P	25 P	25 P
26 V	26 V	26 V	26 V	36 V	32 V	26 V	26 V	26 V	26 V	26 V	26 V	27 V	26 V	27 V	26 V	27 V	26 V	35 V	26 V	26 V	26 V	26 V
27 T	27 T	27 T	27 T	37 T	33 V	27 T	27 T	27 T	27 T	27 V	27 V	28 T	27 T	28 T	27 T	28 T	27 T	36 V	27 V	27 T	27 T	27 T
28 H	28 H	28 H	28 H	38 N	34 T	28 H	28 H	28 H	28 H	28 N	28 N	29 Q	28 H	29 N	28 S	29 Q	28 S	37 S	28 N	28 S	28 G	28 S
29 S	29 S	29 S	29 A	39 A	35 A	29 A	29 A	29 A	29 S	29 A	29 A	30 T	29 A	30 A	29 S	30 V	29 S	38 A	29 A	29 S	29 A	29 S
30 V	30 V	30 V	30 K	40 T	36 Q	30 Q	30 Q	30 Q	30 V	30 T	30 T	31 M	30 K	31 T	30 V	31 E	30 I	39 K	30 T	30 V	30 Q	30 H
31 N	31 N	31 N	31 D	41 E	37 E	31 D	31 D	31 D	31 E	31 E	31 E	32 E	31 E	32 E	31 E	32 E	31 D	40 E	31 E	31 D	31 E	31 S
32 L	32 L	32 L	32 I	42 L	38 L	32 I	32 I	32 I	32 L	32 T	32 T	33 L	32 L	33 T	32 L	33 L	32 L	41 L	32 T	32 L	32 I	32 I
33 L	33 L	33 L	33 L	43 V	39 V	33 L	33 L	33 L	33 L	33 V	33 V	34 V	33 L	34 V	33 V	34 V	33 I	42 V	33 V	33 V	33 L	33 L
34 E	34 E	34 E	34 E	44 Q	40 E	34 E	34 E	34 E	34 E	34 E	34 E	35 E	34 H	35 E	34 E	35 H	34 E	43 E	34 E	34 E	34 E	34 E
35 D	35 D	35 D	35 K	45 S	41 S	35 K	35 K	35 K	35 N	35 R	35 R	36 T	35 T	36 S	35 T	36 G	35 T	44 T	35 I	35 T	35 T	35 K
36 S	36 S	36 K	36 T	46 S	42 Q	36 A	36 K	36 T	36 Q	36 T	36 T	37 E	36 E	37 T	36 E	37 G	36 N	45 N	36 T	36 N	36 N	36 E
37 H	37 H	37 H	37 H	47 S	43 H	37 H	37 H	37 H	37 K	37 N	37 N	38 K	37 H	38 S	37 H	38 I	37 H	46 H	37 G	37 H	37 H	37 H
38 N	38 N	38 N	38 N	48 T	44 L	38 N	38 N	38 N	38 E	38 V	38 V	39 H	38 N	39 L	38 T	39 D	38 T	47 T	38 I	38 T	38 N	38 N
39 G	39 G	39 G	39 G	49 G	45 P	39 G	39 G	39 G	39 E	39 P	39 P	40 P	39 G	40 N	39 G	40 P	39 G	48 D	39 N	39 G	39 G	39 G
40 K	40 K	40 K	40 K	50 K	46 E	40 K	40 K	40 K	40 R	40 R	40 R	41 A	40 M	41 R	40 S	41 I	40 T	49 E	40 K	40 T	40 K	40 L
41 L	41 L	41 L	41 L	51 I	47 L	41 L	41 L	41 L	41 F	41 I	41 I	42 Y	41 L	42 L	41 F	42 L	41 Y	50 L	41 V	41 Y	41 L	41 L
42 C	42 C	42 C	42 C	52 C	48 C	42 C	42 C	42 C	42 C	42 C	42 C	43 C	42 C	43 C	42 C	43 C	42 C	51 C	42 C	42 C	42 C	42 C
43 K	43 L	43 K	43 K	53 N	49 P	43 S	43 D	43 N	43 K	43 S	43 S	44 N	43 A	44 M	43 S	44 G	43 S	52 P	43 T	43 S	43 S	43 K
44 L	44 L	44 L	44 L	54 N	50 S	44 L	44 L	44 L	44 I	44 K	44 K	45 T	44 T	45 K	44 I	45 T	44 L	53 S	44 K	44 L	44 L	44 L
45 K	45 K	45 R	45 N	∆	∆	45 N	45 D	45 D	45 M	∆	∆	46 D	45 N	∆	45 N	46 E	45 N	∆	∆	45 N	45 N	45 K
46 G	46 G	46 G	46 G	55 P	51 P	46 G	46 G	46 G	46 N	45 G	45 G	47 L	46 L	46 G	46 G	47 L	46 G	54 P	45 G	46 G	46 G	46 G
47 I	47 I	47 V	47 I	56 H	52 L	47 V	47 V	47 V	47 K	46 K	46 K	48 G	47 G	47 R	47 K	48 G	47 V	55 L	46 K	47 I	47 V	47 K
48 A	48 A	48 A	48 P	57 R	53 R	48 K	48 K	48 K	48 S	47 R	47 R	49 A	48 H	48 N	48 Q	49 S	48 S	56 K	47 K	48 S	48 P	48 A
49 P	49 P	49 P	49 P	58 I	54 L	49 P	49 P	49 P	49 P	48 T	48 T	50 P	49 P	49 H	49 P	50 P	49 P	57 L	48 A	49 P	49 P	49 P
50 L	50 L	50 L	50 L	59 L	55 V	50 L	50 L	50 L	50 L	49 V	49 V	51 L	50 L	50 K	50 I	51 L	50 V	58 V	49 V	50 I	50 L	50 L
51 Q	51 Q	51 H	51 E	60 D	56 D	51 I	51 I	51 I	51 D	50 D	50 D	52 E	51 I	51 D	51 S	52 V	51 H	59 D	50 D	51 H	51 D	51 D
52 L	52 L	52 L	52 L	61 G	57 G	52 L	52 L	52 L	52 L	51 L	51 L	53 L	52 L	52 L	52 L	53 L	52 L	60 G	51 L	52 L	52 L	52 L
53 G	53 G	53 G	53 G	62 I	58 Q	53 R	53 R	53 R	53 R	52 G	52 G	54 R	53 D	53 G	53 G	54 D	53 G	61 Q	52 G	53 G	53 Q	53 I
54 K	54 N	54 K	54 D	63 D	59 T	54 D	54 D	54 D	54 E	53 Q	53 Q	55 D	54 T	54 N	54 D	55 D	54 D	62 D	53 S	54 D	54 S	54 D
55 C	55 C	55 C	55 C	64 C	60 C	55 C	55 C	55 C	55 C	54 C	54 C	56 C	55 C	55 C	55 C	56 C	55 C	63 C	54 C	55 C	55 C	55 C
56 N	56 S	56 N	56 S	65 T	61 D	56 S	56 S	56 S	56 T	55 G	55 G	57 K	56 T	56 H	56 S	57 S	56 S	64 D	55 G	56 S	56 T	56 S
57 I	57 V	57 I	57 I	66 L	62 I	57 V	57 V	57 V	57 I	56 L	56 L	58 I	57 I	57 P	57 F	58 L	57 F	65 L	56 I	57 F	57 L	57 L
58 A	58 A	58 A	58 A	67 I	63 V	58 A	58 A	58 A	58 E	57 L	57 L	59 E	58 E	58 I	58 A	59 E	58 E	66 I	57 L	58 E	58 A	58 P
59 G	59 G	59 G	59 G	68 D	64 N	59 G	59 G	59 G	59 G	58 G	58 G	60 A	59 G	59 G	59 G	60 G	59 G	67 N	58 G	59 G	59 G	59 A
60 W	60 W	60 W	60 W	69 A	65 G	60 W	60 W	60 W	60 W	59 T	59 T	61 V	60 L	60 M	60 W	61 L	60 W	68 G	59 T	60 W	60 W	60 W
61 L	61 I	61 I	61 L	70 L	66 A	61 L	61 L	61 L	61 I	60 I	60 I	62 I	61 I	61 L	61 I	62 I	61 I	69 A	60 I	61 I	61 L	61 L
62 L	62 L	62 L	62 L	71 L	67 L	62 L	62 L	62 L	62 L	61 T	61 T	63 Y	62 Y	62 I	62 L	63 L	62 V	70 L	61 I	62 V	62 L	62 M
63 G	63 G	63 G	63 G	72 G	68 G	63 G	63 G	63 G	63 G	62 G	62 G	64 G	63 G	63 G	63 G	64 G	63 G	71 G	62 G	63 G	63 G	63 G
64 N	64 N	64 N	64 N	73 D	69 S	64 N	64 N	64 N	64 N	63 P	63 P	65 N	64 N	64 T	64 N	65 N	64 N	72 S	63 P	64 N	64 N	64 N
65 P	65 P	65 P	65 P	74 P	70 P	65 P	65 P	65 P	65 P	64 P	64 P	66 P	65 P	65 P	65 P	66 P	65 P	73 P	64 P	65 P	65 P	65 P
66 E	66 E	66 E	66 E	75 H	71 G	66 M	66 M	66 M	66 K	65 Q	65 Q	67 K	66 S	66 A	66 M	67 K	66 A	74 G	65 Q	66 S	66 N	66 K
67 C	67 C	67 C	67 C	76 C	72 C	67 C	67 C	67 C	67 C	66 C	66 C	68 C	67 C	67 C	67 C	68 C	67 C	75 C	66 C	67 C	67 C	67 C
68 D	68 E	68 E	68 D	77 D	73 D	68 D	68 D	68 D	68 D	67 D	67 D	69 D	68 D	68 D	68 D	69 D	68 T	76 D	67 D	68 A	68 D	68 D
69 S	69 L	69 S	69 R	78 V	74 H	69 E	69 E	69 E	69 L	68 Q	68 Q	70 I	69 L	69 L	69 E	70 L	69 S	77 R	68 S	69 T	69 N	69 E
70 L	70 L	70 L	70 L	79 F	75 L	70 F	70 F	70 F	70 L	69 F	69 F	71 H	70 L	70 H	70 L	71 Y	70 N	78 L	69 H	70 N	70 L	70 L
71 L	71 I	71 S	71 L	80 Q	76 N	71 L	71 I	71 L	71 L	70 L	70 L	72 L	71 L	71 L	71 I	72 L	71 F	79 Q	70 L	71 I	71 L	71 L
72 P	72 S	72 T	72 S	81 N	77 G	72 N	72 N	72 N	72 G	71 E	71 E	73 K	72 G	72 T	72 G	73 N	72 G	80 D	71 K	72 N	72 E	72 T
73 A	73 K	73 A	73 V	82 E	78 A	73 V	73 V	73 V	73 D	72 F	72 F	74 D	73 G	73 G	73 K	74 G	73 I	81 T	72 F	73 I	73 A	73 A
74 R	74 E	74 S	74 P	∆	∆	74 P	74 P	74 P	74 Q	∆	∆	75 Q	74 R	∆	74 T	75 R	74 R	∆	∆	74 R	74 E	74 S
75 S	75 S	75 S	75 E	83 T	79 E	75 E	75 E	75 E	75 S	73 S	73 S	76 G	75 E	74 T	75 S	76 E	75 E	82 T	73 K	75 E	75 E	75 E
76 W	76 W	76 W	76 W	84 W	80 W	76 W	76 W	76 W	76 W	74 A	74 A	77 W	76 W	75 W	76 W	77 W	76 W	83 W	74 A	76 W	76 W	76 W
77 S	77 S	77 S	77 S	85 D	81 D	77 S	77 S	77 S	77 S	75 D	75 D	78 S	77 S	76 D	77 S	78 S	77 S	84 D	75 D	77 S	77 S	77 A
78 Y	78 Y	78 Y	78 Y	86 L	82 V	78 Y	78 Y	78 Y	78 Y	76 L	76 L	79 Y	78 Y	77 T	78 Y	79 Y	78 Y	85 V	76 L	78 Y	78 Y	78 Y
79 I	79 I	79 I	79 I	87 F	83 F	79 I	79 I	79 I	79 I	77 I	77 I	80 I	79 I	78 L	79 I	80 I	79 L	86 F	77 I	79 L	79 I	79 I
80 V	80 V	80 V	80 M	88 V	84 I	80 V	80 V	80 V	80 V	78 I	78 I	81 V	80 V	79 I	80 V	81 V	80 I	87 I	78 I	80 I	80 K	80 K
81 E	81 E	81 E	81 E	89 E	85 E	81 E	81 E	81 E	81 E	79 E	79 E	82 E	81 E	80 E	81 E	82 E	81 E	88 E	79 E	81 E	81 I	81 E
82 T	82 T	82 T	82 K	90 R	86 R	82 K	82 K	82 K	82 R	80 R	80 R	83 R	82 R	81 R	82 K	83 R	82 D	89 R	80 R	82 D	82 N	82 D
83 P	83 P	83 P	83 E	91 S	87 P	83 D	83 A	83 I	83 P	81 R	81 R	84 P	83 P	82 E	83 P	84 P	83 P	90 P	81 R	83 P	83 E	83 P
84 N	84 N	84 S	84 N	92 K	88 T	84 N	84 N	84 N	84 T	82 E	82 E	85 S	84 S	83 N	84 N	85 K	84 A	91 T	82 N	84 N	84 N	84 E
85 S	85 P	85 S	85 P	∆	∆	85 P	85 P	85 P	85 A	∆	∆	86 A	85 A	∆	85 P	86 E	85 A	∆	∆	85 A	85 A	85 P
86 E	86 E	86 D	86 R	93 A	89 A	86 I	86 V	86 A	86 Q	83 G	83 G	87 P	86 V	84 A	86 T	87 M	86 P	92 A	83 S	86 P	86 P	86 E
87 N	87 N	87 N	87 D	94 F	90 V	87 N	87 N	87 N	87 N	84 S	84 S	88 E	87 N	85 I	87 N	88 E	87 H	93 V	84 S	87 N	87 D	87 N
88 G	88 G	88 G	88 G	95 S	91 D	88 G	88 D	88 D	88 G	85 D	85 D	89 G	88 G	86 A	88 G	89 G	88 G	94 D	85 D	88 K	88 D	88 G
89 A	89 T	89 T	89 L	96 N	92 T	89 L	89 L	89 L	89 I	86 V	86 V	90 M	89 M	87 Y	89 I	90 V	89 L	95 T	86 I	89 L	89 L	89 I
90 C	90 C	90 C	90 C	97 C	93 C	90 C	90 C	90 C	90 C	87 C	87 C	91 C	90 C	88 C	90 C	91 C	90 C	96 C	87 C	90 C	90 C	90 C
91 Y	91 Y	91 Y	91 Y	98 Y	94 Y	91 Y	91 Y	91 Y	91 Y	88 Y	88 Y	92 Y	91 Y	89 Y	91 Y	92 Y	91 Y	97 Y	88 Y	91 Y	91 F	91 F
92 P	92 P	92 P	92 P	99 P	95 P	92 P	92 P	92 P	92 P	89 P	89 P	93 P	92 P	90 P	92 P	93 P	92 P	98 P	89 P	92 P	92 P	92 P
93 G	93 G	93 G	93 G	100 Y	96 F	93 G	93 G	93 G	93 G	90 G	90 G	94 G	93 G	91 G	93 G	94 G	93 G	99 F	90 G	93 G	93 G	93 G
94 D	94 Y	94 D	94 S	101 D	97 D	94 D	94 D	94 N	94 A	91 K	91 K	95 S	94 N	92 A	94 T	95 S	94 E	100 D	91 K	94 E	94 N	94 D
95 F	95 F	95 F	95 F	102 V	98 V	95 F	95 F	95 F	95 L	92 F	92 F	96 V	95 V	93 T	95 L	96 I	95 L	101 V	92 F	95 L	95 F	95 F
96 I	96 A	96 I	96 N	103 P	99 P	96 N	96 N	96 N	96 N	93 V	93 V	97 E	96 E	94 V	96 E	97 E	96 N	102 P	93 T	96 D	96 E	96 D
97 D	97 D	97 D	97 D	104 D	100 D	97 D	97 D	97 D	97 E	94 N	94 N	98 N	97 N	95 N	97 S	98 N	97 N	103 D	94 N	97 N	97 N	97 S
98 Y	98 Y	98 Y	98 Y	105 Y	101 Y	98 Y	98 Y	98 Y	98 V	95 E	95 E	99 L	98 L	96 E	98 E	99 Q	98 N	104 Y	95 E	98 N	98 L	98 L
99 E	99 E	99 E	99 E	106 A	102 Q	99 E	99 E	99 E	99 E	96 E	96 E	100 E	99 E	97 E	99 E	100 E	99 G	105 Q	96 E	99 G	99 Q	99 E
100 E	100 E	100 E	100 E	107 S	103 S	100 E	100 E	100 E	100 E	97 A	97 A	101 E	100 E	98 A	100 E	101 E	100 E	106 S	97 A	100 E	100 D	100 D
101 L	101 L	101 L	101 L	108 L	104 L	101 L	101 L	101 L	101 L	98 L	98 L	102 L	101 L	99 L	101 L	102 L	101 L	107 L	98 L	101 L	101 L	101 L
102 R	102 R	102 R	102 K	109 R	105 R	102 K	102 K	102 K	102 K	99 R	99 R	103 R	102 R	100 R	102 R	103 R	102 R	108 R	99 R	102 R	102 L	102 I
103 E	103 E	103 E	103 H	110 S	106 S	103 H	103 H	103 H	103 A	100 Q	100 Q	104 F	103 S	101 Q	103 L	104 S	103 H	109 S	100 Q	103 H	103 L	103 L
104 Q	104 Q	104 Q	104 L	111 L	107 I	104 L	104 L	104 L	104 L	101 I	101 I	105 V	104 L	102 K	104 K	105 L	104 L	110 I	101 I	104 L	104 E	104 L
105 L	105 L	105 L	105 L	112 V	108 L	105 L	105 L	105 L	105 I	102 L	102 L	106 F	105 F	103 I	105 F	106 F	105 F	111 L	102 I	105 F	105 M	105 V
106 S	106 S	106 S	106 S	113 A	109 A	106 S	106 S	106 S	106 G	103 R	103 R	107 S	106 S	104 M	106 S	107 S	106 S	112 A	103 R	106 S	106 S	106 S
107 T	107 S	107 S	107 S	114 S	110 N	107 S	107 R	107 R	107 S	104 E	104 E	108 S	107 S	105 E	107 G	108 S	107 G	113 S	104 E	107 G	107 G	107 N
108 V	108 V	108 V	108 V	115 S	111 N	108 T	108 I	108 I	108 G	105 S	105 S	109 A	108 A	106 S	108 V	109 I	108 I	114 S	105 S	108 V	108 V	108 T
109 S	109 S	109 S	109 K	116 G	112 G	109 N	109 N	109 N	109 E	106 G	106 G	110 A	109 S	107 G	109 L	110 K	109 R	115 G	106 G	109 N	109 Q	109 D
110 S	110 S	110 S	110 H	117 T	113 K	110 H	110 H	110 H	110 R	107 G	107 G	111 S	110 S	108 G	110 E	111 K	110 S	116 S	107 G	110 S	110 N	110 H
111 L	111 F	111 F	111 F	118 L	114 F	111 F	111 F	111 F	111 V	108 I	108 I	112 Y	111 Y	109 I	111 F	112 Y	111 F	117 L	108 I	111 F	111 F	111 F
112 E	112 E	112 E	112 E	119 E	115 E	112 E	112 E	112 E	112 E	109 D	109 D	113 K	112 Q	110 S	112 N	113 E	112 S	118 E	109 D	112 S	112 T	112 R
113 R	113 R	113 R	113 K	120 F	116 F	113 K	113 K	113 K	113 R	110 K	110 K	114 R	113 R	111 K	113 K	114 R	113 R	119 F	110 K	113 R	113 K	113 K
114 F	114 F	114 F	114 V	121 I	117 I	114 I	114 I	114 I	114 F	111 E	111 E	115 I	114 I	112 I	114 F	115 V	114 T	120 I	111 E	114 T	114 V	114 E
115 E	115 E	115 E	115 K	122 T	118 A	115 Q	115 Q	115 Q	115 E	112 T	112 T	116 R	115 Q	113 S	115 E	116 K	115 E	121 A	112 P	115 E	115 K	115 K
116 I	116 I	116 I	116 I	123 E	119 E	116 I	116 I	116 I	116 M	113 M	113 M	117 L	116 I	114 T	116 V	117 M	116 L	122 E	113 M	116 L	116 L	116 I
117 F	117 F	117 F	117 L	124 G	120 E	117 I	117 I	117 I	117 F	114 G	114 G	118 F	117 F	115 G	117 F	118 F	117 I	123 Q	114 G	117 I	117 F	117 I
118 P	118 P	118 P	118 P	125 F	121 F	118 P	118 P	118 P	118 P	115 F	115 F	119 D	118 P	116 F	118 T	119 D	118 P	124 F	115 F	118 N	118 N	118 D
119 K	119 K	119 K	119 K	∆	∆	119 R	119 K	119 K	119 K	∆	∆	120 Y	119 D	∆	119 S	120 F	119 P	∆	∆	119 P	119 P	119 M
120 E	120 E	120 T	120 D	∆	∆	120 S	120 S	120 N	120 S	∆	∆	121 S	120 T	∆	120 N	121 T	120 T	∆	∆	120 S	120 Q	120 T
121 S	121 S	121 S	∆	∆	∆	∆	∆	∆	∆	∆	∆	∆	∆	∆	∆	∆	∆	∆	∆	∆	∆	∆
122 S	122 S	122 S	121 R	126 T	122 Q	121 S	121 S	121 S	121 T	116 T	116 T	122 R	121 I	117 T	121 G	122 K	121 S	125 T	116 R	121 K	121 S	121 R
123 W	123 W	123 W	122 W	127 W	123 W	122 W	122 W	122 W	122 W	117 Y	117 Y	123 W	122 W	118 Y	122 W	123 W	122 W	126 W	117 Y	122 W	122 M	122 F
124 P	124 P	124 P	123 T	128 T	124 N	123 S	123 S	123 S	123 A	118 S	118 S	124 N	123 N	119 G	123 G	124 N	123 G	127 N	118 S	123 G	123 T	123 S
125 N	125 N	125 N	124 Q	129 G	125 T	124 N	124 S	124 D	124 G	119 G	119 G	∆	∆	120 S	124 A	∆	∆	128 G	119 G	∆	124 G	124 D
126 H	126 H	126 H	125 H	130 V	126 V	125 H	125 H	125 H	125 V	120 I	120 I	125 V	124 V	121 S	125 V	125 V	124 E	129 V	120 I	124 N	125 V	125 V
127 N	127 T	127 D	126 T	131 T	127 K	126 E	126 E	126 E	126 D	121 R	121 R	126 T	125 S	122 I	126 N	126 T	125 V	130 K	121 K	125 V	126 T	126 T
128 T	128 V	128 S	127 T	132 Q	128 Q	127 A	127 A	127 A	127 T	122 T	122 T	127 R	126 Y	123 N	127 S	127 Y	126 L	131 V	122 T	126 L	127 T	127 T
129 L	129 T	129 N	128 T	133 N	129 N	128 S	128 S	128 S	128 S	123 N	123 N	128 S	127 S	124 S	128 G	128 T	127 D	132 D	123 D	127 D	128 N	128 N
130 K	∆	130 K	∆	∆	∆	129 S	129 L	∆	129 S	∆	∆	∆	∆	125 A	129 V	∆	∆	∆	∆	∆	∆	∆
131 G	130 G	131 G	129 G	134 G	130 G	130 G	130 G	129 G	130 G	124 G	124 G	129 G	128 G	126 G	130 G	129 G	128 G	133 G	124 G	128 G	129 N	129 N
132 V	131 V	132 V	130 G	135 G	131 K	131 V	131 V	130 V	131 V	125 A	125 T	130 T	129 T	127 T	131 V	130 T	129 T	134 S	125 A	129 V	130 V	130 V
133 T	132 S	133 T	131 S	136 S	132 S	132 S	132 S	131 S	132 T	126 T	126 T	131 S	130 S	128 T	132 T	131 S	130 T	135 S	126 T	130 T	131 D	131 D
134 V	133 A	134 A	132 R	137 N	133 G	133 S	133 S	132 S	133 N	127 S	127 S	132 K	131 K	129 K	133 A	132 K	131 S	136 S	127 S	131 A	132 Q	132 S
135 S	134 S	135 A	133 A	138 A	134 A	134 A	134 A	133 A	134 A	128 A	128 A	133 A	132 A	130 A	134 A	133 A	132 A	137 A	128 A	132 S	133 T	133 A
136 C	135 C	136 C	134 C	139 C	135 C	135 C	135 C	134 C	135 C	129 C	129 C	134 C	133 C	131 C	135 C	134 C	133 C	138 C	129 C	133 C	134 C	134 C
137 S	136 S	137 P	135 A	140 K	136 K	136 P	136 P	135 P	136 P	130 R	130 R	135 N	134 S	132 M	136 K	135 N	134 R	139 L	130 K	134 L	135 P	135 P
138 H	137 H	138 H	136 V	141 R	137 R	137 Y	137 Y	136 Y	137 S	131 R	131 R	136 A	∆	133 R	137 F	136 N	135 D	140 R	131 R	135 D	136 F	136 Y
∆	∆	∆	∆	∆	∆	∆	∆	∆	138 Y	∆	∆	137 S	∆	∆	∆	137 T	136 N	∆	∆	∆	∆	137 D
139 G	138 N	139 A	137 S	142 G	138 A	138 N	138 Q	137 Q	139 T	∆	∆	138 T	∆	134 N	138 G	138 S	137 T	141 G	∆	136 R	137 E	138 T
140 G	139 G	140 G	138 G	143 P	139 N	139 G	139 G	138 G	140 I	132 S	132 S	139 G	∆	135 G	139 G	139 N	138 G	142 G	132 T	137 G	138 G	139 N
141 K	140 K	141 A	139 N	144 G	140 V	140 R	140 K	139 R	141 G	133 G	133 G	140 G	∆	136 G	140 S	140 Q	139 T	143 R	133 V	138 A	139 K	140 G
142 S	141 S	142 K	140 P	145 S	141 N	141 S	141 S	140 S	142 S	134 S	134 S	141 Q	135 D	137 N	141 N	141 G	140 N	144 N	134 S	139 S	140 P	141 A
143 S	142 S	143 S	141 S	146 G	142 D	142 S	142 S	141 S	143 S	135 S	135 S	142 S	136 S	138 S	142 S	142 S	141 S	145 S	135 S	140 S	141 S	142 S
144 F	143 F	144 F	142 F	147 F	143 F	143 F	143 F	142 F	144 F	136 F	136 F	143 F	137 F	139 F	143 F	143 F	142 F	146 F	136 F	141 F	142 F	143 F
145 Y	144 Y	145 Y	143 F	148 F	144 F	144 F	144 F	143 F	145 Y	137 Y	137 Y	144 Y	138 Y	140 Y	144 F	144 Y	143 Y	147 F	137 Y	142 Y	143 Y	144 Y
146 R	145 R	146 K	144 R	149 S	145 N	145 R	145 R	144 R	146 R	138 A	138 A	145 R	139 R	141 A	145 R	145 R	144 R	148 S	138 S	143 R	144 R	145 R
147 N	146 N	147 N	145 N	150 R	146 R	146 N	146 N	145 N	147 N	139 E	139 E	146 S	140 S	142 E	146 N	146 S	145 N	149 R	139 E	144 N	145 N	146 N
148 L	147 L	148 L	146 M	151 L	147 L	147 V	147 V	146 V	148 L	140 M	140 M	147 I	141 M	143 L	147 M	147 M	146 L	150 L	140 M	145 L	146 L	147 L
149 L	148 L	149 I	147 V	152 N	148 N	148 V	148 V	147 V	149 V	141 K	141 K	148 N	142 R	144 K	148 V	148 R	147 V	151 N	141 K	146 V	147 N	148 N
150 W	149 W	150 W	148 W	153 W	149 W	149 W	149 W	148 W	150 W	142 W	142 W	149 W	143 W	145 W	149 W	149 W	148 W	152 W	142 W	147 W	148 W	149 W
151 L	150 L	151 L	149 L	154 L	150 L	150 L	150 L	149 L	151 I	143 L	143 L	150 L	144 L	146 L	150 L	150 L	149 F	153 L	143 L	148 L	149 I	150 V
152 T	151 T	152 V	150 T	155 T	151 T	151 I	151 I	150 T	152 I	144 L	144 L	151 T	145 T	147 V	151 I	151 T	150 I	154 T	144 L	149 V	150 Q	151 Q
153 K	152 G	153 K	151 K	156 K	152 K	152 K	152 K	151 K	153 K	145 S	145 S	152 K	146 Q	148 S	152 H	152 L	151 K	155 K	145 S	150 K	151 G	152 Q
154 T	153 K	154 K	152 K	157 S	153 S	153 K	153 K	152 K	154 T	146 N	146 N	153 K	147 K	149 K	153 Q	153 K	152 K	156 A	146 S	151 Q	152 N	153 N
155 G	154 N	155 G	153 E	158 G	154 D	154 N	154 N	153 D	155 N	147 T	147 T	154 K	148 N	150 S	154 S	154 S	153 N	157 T	147 K	152 K	153 S	154 K
∆	∆	∆	∆	∆	155 G	∆	∆	∆	156 S	148 D	148 D	155 P	∆	151 K	∆	∆	∆	158 N	148 A	153 I	154 G	155 G
∆	∆	∆	∆	∆	∆	∆	∆	∆	∆	149 N	149 N	∆	∆	152 G	∆	∆	∆	∆	149 N	∆	∆	∆
156 D	155 G	156 N	154 S	159 S	156 N	155 N	155 S	154 N	157 A	150 A	150 A	156 D	149 N	153 Q	155 G	155 G	154 N	159 G	150 Q	154 G	∆	∆
157 S	156 L	157 S	155 N	160 T	157 A	156 A	156 T	155 A	158 A	151 A	151 A	157 T	150 A	154 N	156 T	156 Q	155 R	160 N	151 V	155 E	∆	∆
158 Y	157 Y	158 Y	156 Y	161 Y	158 Y	157 Y	157 Y	156 Y	159 Y	152 F	152 F	158 Y	151 Y	155 F	157 Y	157 F	156 Y	161 Y	152 F	156 Y	∆	∆
159 P	158 P	159 P	157 P	162 P	159 P	158 P	158 P	157 P	160 P	153 P	153 P	159 D	152 P	156 P	158 P	158 P	157 P	162 G	153 P	157 P	155 L	156 K
160 K	159 N	160 K	158 V	163 V	160 L	159 T	159 T	158 T	161 V	154 Q	154 Q	160 F	153 I	157 Q	159 V	159 V	158 V	163 P	154 Q	158 V	156 P	157 Q
161 L	160 L	161 L	159 A	164 L	161 Q	160 I	160 I	159 I	162 I	155 M	155 M	161 N	154 Q	158 T	160 I	160 Q	159 I	164 I	155 L	159 V	157 F	158 L
162 N	161 S	162 S	160 K	165 N	162 N	161 K	161 K	160 K	163 K	156 T	156 T	162 E	155 D	159 T	161 K	161 T	160 S	165 N	156 N	160 K	158 N	159 I
163 N	162 K	163 K	161 G	166 V	163 L	162 R	162 R	161 R	164 G	157 K	157 K	163 G	156 A	160 N	162 R	162 D	161 K	166 V	157 Q	161 G	159 I	160 F
164 S	163 S	164 S	162 S	167 T	164 T	163 S	163 S	162 S	165 T	158 S	158 S	164 A	157 Q	161 T	163 T	163 E	162 T	167 T	158 T	162 E	160 E	161 H
165 Y	164 Y	165 Y	163 Y	168 M	165 K	164 Y	164 Y	163 Y	166 Y	159 Y	159 Y	165 Y	158 Y	162 Y	164 F	164 Y	163 Y	168 K	159 Y	163 Y	161 I	162 Y
166 V	165 V	166 I	164 N	169 P	166 V	165 N	165 N	164 N	167 N	160 K	160 K	166 V	159 T	163 R	165 N	165 K	164 N	169 E	160 R	164 N	162 K	163 Q
167 N	166 N	167 N	165 N	170 N	167 N	166 N	166 N	165 N	168 N	161 N	161 N	167 N	160 N	164 N	166 N	166 N	165 N	170 N	161 N	165 N	163 N	164 N
168 N	167 N	168 D	166 T	171 N	168 N	167 T	167 T	166 T	169 T	162 T	162 T	168 N	161 N	165 T	167 T	167 T	166 T	171 T	162 N	166 T	164 P	165 S
169 K	168 K	169 K	167 S	172 D	169 G	168 N	168 N	167 N	170 G	163 R	163 R	169 E	162 R	166 D	168 K	168 R	167 T	172 G	163 R	167 T	165 T	166 E
170 G	169 E	170 G	168 G	173 N	170 D	169 Q	169 Q	168 Q	171 N	164 K	164 K	170 D	163 G	167 T	169 G	169 D	168 G	173 S	164 K	168 G	166 S	167 N
171 K	170 K	171 K	169 E	174 F	171 Y	170 E	170 E	169 E	172 Q	165 D	165 D	171 G	164 K	168 A	170 R	170 S	169 R	174 Y	165 E	169 R	167 N	168 N
172 E	171 E	172 E	170 Q	175 D	172 A	171 D	171 D	170 D	173 P	166 P	166 P	172 D	165 S	169 E	171 D	171 D	170 D	175 V	166 P	170 D	168 P	169 P
173 V	172 V	173 V	171 M	176 K	173 R	172 L	172 L	171 L	174 I	167 A	167 A	173 I	166 I	170 H	172 V	172 I	171 V	176 R	167 A	171 V	169 L	170 L
174 L	173 L	174 L	172 L	177 L	174 L	173 L	173 L	172 L	175 L	168 L	168 L	174 I	167 L	171 I	173 L	173 V	172 L	177 L	168 L	172 L	170 L	171 L
175 V	174 V	175 V	173 I	178 Y	175 Y	174 V	174 V	173 V	176 Y	169 I	169 I	175 F	168 F	172 I	174 I	174 F	173 V	178 Y	169 I	173 V	171 L	172 I
176 L	175 L	176 L	174 I	179 I	176 I	175 L	175 L	174 L	177 F	170 I	170 I	176 L	169 M	173 M	175 V	175 T	174 L	179 L	170 V	174 L	172 L	173 I
177 W	176 W	177 W	175 W	180 W	177 W	176 W	176 W	175 W	178 W	171 W	171 W	177 W	170 W	174 W	176 W	176 W	175 W	180 W	171 W	175 W	173 W	174 W
178 G	177 G	178 G	176 G	181 G	178 G	177 G	177 G	176 G	179 G	172 G	172 G	178 G	171 G	175 G	177 G	177 A	176 G	181 G	172 G	176 G	174 G	175 G
179 V	178 V	179 I	177 V	182 I	179 V	178 I	178 I	177 I	180 V	173 I	173 I	179 I	172 I	176 I	178 I	178 I	177 I	182 V	173 V	177 I	175 I	176 V
180 H	179 H	180 H	178 H	183 H	180 H	179 H	179 H	178 H	181 H	174 H	174 H	180 H	173 N	177 H	179 H	179 H	178 H	183 H	174 H	178 H	176 H	177 H
181 H	180 H	181 H	179 H	184 H	181 H	180 H	180 H	179 H	182 H	175 H	175 H	181 H	174 H	178 H	180 H	180 H	179 H	184 H	175 H	179 H	177 N	178 Q
182 P	181 P	182 P	180 P	185 P	182 P	181 P	181 P	180 P	183 P	176 S	176 S	182 P	175 P	179 P	181 P	181 P	180 P	185 P	176 S	180 P	178 T	179 T
183 S	182 P	183 S	181 N	186 S	183 S	182 N	182 N	181 N	184 P	177 G	177 G	183 P	176 P	180 S	182 A	182 P	181 V	186 S	177 S	181 D	179 K	180 S
184 S	183 N	184 T	182 D	187 T	184 T	183 D	183 D	182 D	185 N	178 S	178 S	184 D	177 T	181 S	183 T	183 T	182 S	187 S	178 S	182 T	180 D	181 N
185 S	184 I	185 S	183 E	188 N	185 D	184 A	184 A	183 A	186 T	179 T	179 T	185 T	178 D	182 T	184 L	184 S	183 V	188 D	179 L	183 E	181 A	182 A
186 N	185 G	186 A	184 T	189 Q	186 T	185 A	185 A	184 A	187 G	180 T	180 T	186 K	179 T	183 Q	185 T	185 D	184 D	189 N	180 D	184 T	182 A	183 A
187 E	186 N	187 D	185 E	190 E	187 E	186 E	186 E	185 E	188 V	181 E	181 E	187 E	180 V	184 E	186 E	186 E	185 E	190 E	181 E	185 T	183 Q	184 E
188 Q	187 Q	188 Q	186 Q	191 Q	188 Q	187 Q	187 Q	186 Q	189 Q	182 Q	182 Q	188 Q	181 Q	185 K	187 H	187 Q	186 T	191 Q	182 Q	186 A	184 Q	185 Q
189 Q	188 R	189 Q	187 R	192 T	189 T	188 T	188 T	187 T	190 D	183 T	183 T	189 T	182 T	186 N	188 Q	188 V	187 K	192 T	183 N	187 T	185 R	186 N
190 S	189 A	190 S	188 T	193 S	190 N	189 K	189 K	188 R	191 T	184 K	184 K	190 T	183 N	187 D	189 D	189 K	188 T	193 D	184 K	188 N	186 N	187 T
191 L	190 L	191 L	189 L	194 L	191 L	190 L	190 L	189 L	192 L	185 L	185 L	191 L	184 L	188 L	190 L	190 L	189 L	194 L	185 L	189 L	187 L	188 Y
192 Y	191 Y	192 Y	190 Y	195 Y	192 Y	191 Y	191 Y	190 Y	193 Y	186 Y	186 Y	192 Y	185 Y	189 Y	191 Y	191 Y	190 Y	195 Y	186 Y	190 Y	188 Y	189 Y
193 H	192 H	193 Q	191 Q	196 V	193 K	192 Q	192 Q	191 Q	194 G	187 G	187 G	193 K	186 T	190 G	192 K	192 K	191 V	196 K	187 G	191 V	189 G	190 G
194 N	193 T	194 N	192 N	197 Q	194 N	193 N	193 N	192 N	195 S	188 S	188 S	194 N	187 R	191 T	193 K	193 N	192 N	197 V	188 A	192 N	190 N	191 S
195 V	194 E	195 A	193 V	198 A	195 N	194 P	194 P	193 P	196 G	189 G	189 G	195 A	188 T	192 Q	194 D	194 P	193 S	198 A	189 G	193 K	191 D	192 Q
196 N	195 N	196 D	194 G	199 S	196 P	195 T	195 T	194 T	197 E	190 N	190 N	196 N	189 D	193 S	195 S	195 D	194 D	199 T	190 N	194 N	192 Y	193 T
197 A	196 A	197 T	195 T	200 G	197 G	196 T	196 T	195 T	198 R	191 K	191 K	197 T	190 T	194 L	196 S	196 T	195 P	200 G	191 K	195 P	193 S	194 G
198 Y	197 Y	198 Y	196 Y	201 R	198 R	197 Y	197 Y	196 Y	199 Y	192 L	192 L	198 L	191 T	195 S	197 Y	197 L	196 Y	201 R	192 L	196 Y	194 Y	195 S
199 V	198 V	199 V	197 V	202 V	199 V	198 V	198 I	197 I	200 V	193 I	193 I	199 S	192 T	196 I	198 V	198 S	197 T	202 V	193 I	197 T	195 T	196 T
200 S	199 S	200 F	198 S	203 T	200 T	199 S	199 S	198 S	201 R	194 T	194 T	200 S	193 S	197 S	199 A	199 S	198 L	203 T	194 T	198 L	196 I	197 T
201 V	200 V	201 V	199 V	204 V	201 V	200 V	200 V	199 V	202 M	195 V	195 V	201 V	194 V	198 V	200 V	200 V	199 V	204 V	195 V	199 V	197 F	198 I
202 V	201 V	202 G	200 G	205 S	202 S	201 G	201 G	200 G	203 G	196 G	196 G	202 T	195 T	199 G	201 G	201 T	200 S	205 S	196 G	200 S	198 N	199 T
203 S	202 S	203 S	201 T	206 T	203 T	202 T	202 T	201 T	204 T	197 S	197 S	203 T	196 T	200 S	202 S	202 T	201 T	206 T	197 S	201 T	199 F	200 I
204 S	203 S	204 S	202 S	207 R	204 Q	203 S	203 S	202 S	205 D	198 S	198 S	204 N	197 E	201 S	203 E	203 D	202 K	207 R	198 S	202 K	200 G	201 G
205 N	204 H	205 R	203 T	208 R	205 T	204 T	204 T	203 T	206 S	199 N	199 N	205 T	198 D	202 T	204 T	204 E	203 S	208 S	199 K	203 E	201 E	202 E
206 Y	205 Y	206 Y	204 L	209 S	206 S	205 L	205 L	204 L	207 M	200 Y	200 Y	206 I	199 I	203 Y	205 Y	205 I	204 W	209 D	200 Y	204 W	202 K	203 E
207 N	206 S	207 S	205 N	210 Q	207 Q	206 N	206 N	205 N	208 N	201 Q	201 Q	207 N	200 N	204 Q	206 N	206 N	205 S	210 Q	201 Q	205 S	203 S	204 T
208 R	207 R	208 K	206 K	211 Q	208 T	207 Q	207 Q	206 Q	209 F	202 Q	202 Q	208 R	201 R	205 N	207 R	207 R	206 E	211 I	202 Q	206 K	204 E	205 N
209 R	208 R	209 K	207 R	212 T	209 S	208 R	208 R	207 R	210 A	203 S	203 S	209 S	202 T	206 N	208 R	208 S	207 K	212 S	203 S	207 R	205 E	206 T
210 F	209 F	210 F	208 S	213 I	210 V	209 S	209 L	208 L	211 K	204 F	204 F	210 F	203 F	207 F	209 F	209 F	208 Y	213 I	204 F	208 Y	206 F	207 Y
211 T	210 T	211 K	209 T	214 I	211 V	210 V	210 V	209 V	212 S	205 V	205 V	211 Q	204 K	208 V	210 T	210 K	209 K	214 V	205 S	209 E	207 R	208 P
212 P	211 P	212 P	210 P	215 P	212 P	211 P	211 P	210 P	213 P	206 P	206 P	212 P	205 P	209 P	211 P	211 P	210 L	215 P	206 P	210 L	208 P	209 L
213 E	212 E	213 E	211 D	216 N	213 N	212 E	212 R	211 K	214 E	207 S	207 S	213 N	206 V	210 V	212 E	212 N	211 E	216 N	207 S	211 E	209 D	210 V
214 I	213 I	214 I	212 I	217 I	214 I	213 I	213 I	212 I	215 I	208 P	208 P	214 I	207 I	211 V	213 I	213 I	212 T	217 I	208 P	212 I	210 I	211 I
215 A	214 A	215 A	213 A	218 G	215 G	214 A	214 A	213 A	216 A	209 G	209 G	215 G	208 G	212 G	214 N	214 G	213 G	218 G	209 G	213 G	211 G	212 S
216 A	215 K	216 I	214 T	219 S	216 S	215 T	215 T	214 T	217 E	210 A	210 A	216 P	209 P	213 A	215 T	215 P	214 V	219 S	210 D	214 T	212 Q	213 E
217 R	216 R	217 R	215 R	220 R	217 R	216 R	216 R	215 R	218 R	211 R	211 R	217 R	210 R	214 R	216 R	216 R	215 R	220 R	211 R	215 R	213 R	214 S
218 P	217 P	218 P	216 P	221 P	218 P	217 P	217 S	216 S	219 P	212 P	212 P	218 P	211 P	215 P	217 P	217 P	216 P	221 P	212 P	216 I	214 D	215 S
219 K	218 K	219 K	217 K	222 W	219 W	218 K	218 K	217 K	220 V	213 Q	213 Q	219 L	212 L	216 Q	218 R	218 L	217 G	222 R	213 K	217 G	215 E	216 I
220 V	219 V	220 V	218 V	223 V	220 V	219 V	219 V	218 V	221 V	214 V	214 V	220 V	213 V	217 V	219 V	219 V	218 Y	223 V	214 V	218 D	216 I	217 L
221 R	220 R	221 R	219 N	224 R	221 R	220 N	220 N	219 N	222 N	215 N	215 N	221 R	214 N	218 N	220 N	220 R	219 N	224 R	215 N	∆	217 K	218 N
222 D	221 D	222 D	220 G	225 G	222 G	221 G	221 G	220 G	223 G	216 G	216 G	222 G	215 G	219 G	221 G	221 G	220 G	225 N	216 G	219 G	218 A	219 G
223 Q	222 Q	223 Q	221 L	226 L	223 L	222 Q	222 Q	221 Q	224 Q	217 Q	217 Q	223 Q	216 L	220 Q	222 Q	222 Q	221 Q	226 Q	217 Q	220 Q	219 H	220 H
224 P	223 E	224 E	222 G	227 S	224 S	223 S	223 S	222 S	225 R	218 S	218 S	224 Q	217 H	221 S	223 A	223 Q	222 R	227 S	218 A	221 R	220 Q	221 S
225 G	224 G	225 G	223 S	228 S	225 S	224 G	224 G	223 G	226 G	219 G	219 G	225 G	218 G	222 G	224 G	224 G	223 S	228 G	219 G	222 S	221 D	222 D
226 R	225 R	226 R	224 R	229 R	226 R	225 R	225 R	224 R	227 R	220 R	220 R	226 R	219 R	223 R	225 R	225 R	224 W	229 R	220 R	223 W	222 R	223 R
227 M	226 I	227 M	225 M	230 I	227 I	226 M	226 M	225 M	228 I	221 I	221 I	227 M	220 I	224 I	226 M	226 M	225 M	230 I	221 I	224 M	223 I	224 I
228 N	227 N	228 N	226 E	231 S	228 S	227 E	227 E	226 E	229 D	222 D	222 D	228 D	221 D	225 D	227 T	227 D	226 K	231 S	222 D	225 K	224 D	225 N
229 Y	228 Y	229 Y	227 F	232 I	229 F	228 F	228 F	227 F	230 Y	223 F	223 F	229 Y	222 Y	226 F	228 F	228 Y	227 I	232 I	223 F	226 L	225 Y	226 Y
230 Y	229 Y	230 Y	228 S	233 Y	230 Y	229 F	229 F	228 F	231 Y	224 H	224 H	230 Y	223 Y	227 H	229 Y	229 Y	228 Y	233 Y	224 H	227 Y	226 Y	227 F
231 W	230 W	231 W	229 W	234 W	231 W	230 W	230 W	229 W	232 W	225 W	225 W	231 W	224 W	228 W	230 W	230 W	229 W	234 W	225 W	228 W	227 W	228 W
232 T	231 T	232 T	230 T	235 T	232 T	231 T	231 T	230 T	233 S	226 L	226 L	232 G	225 S	229 T	231 K	231 A	230 S	235 T	226 M	229 H	228 G	229 G
233 L	232 L	233 L	231 L	236 I	233 I	232 I	232 I	231 I	234 V	227 M	227 I	233 I	226 V	230 L	232 I	232 V	231 L	236 L	227 L	230 L	229 S	230 V
234 L	233 L	234 V	232 L	237 V	234 V	233 L	233 L	232 L	235 L	228 L	228 L	234 L	227 L	231 V	233 V	233 L	232 I	237 V	228 L	231 M	230 L	231 V
235 E	234 E	235 E	233 D	238 K	235 E	234 K	234 K	233 K	236 K	229 N	229 N	235 K	228 K	232 Q	234 K	234 K	233 H	238 N	229 D	232 H	231 P	232 N
236 P	235 P	236 P	234 M	239 P	236 P	235 P	235 P	234 S	237 P	230 P	230 P	236 R	229 P	233 P	235 P	235 P	234 P	239 P	230 P	233 P	232 A	233 P
237 G	236 G	237 G	235 W	240 G	237 G	236 N	236 N	235 N	238 G	231 N	231 N	237 G	230 G	234 G	236 G	236 G	235 G	240 G	231 G	234 G	233 Q	234 N
238 D	237 D	238 D	236 D	241 D	238 D	237 D	237 D	236 D	239 E	232 D	232 D	238 E	231 Q	235 D	237 E	237 Q	236 E	241 D	232 D	235 E	234 S	235 Q
239 T	238 T	239 K	237 T	242 V	239 L	238 A	238 A	237 A	240 T	233 T	233 T	239 T	232 T	236 N	238 S	238 T	237 M	242 S	233 T	236 R	235 T	236 N
240 I	239 I	240 I	238 I	243 L	240 I	239 I	239 I	238 I	241 L	234 V	234 V	240 L	233 L	237 I	239 I	239 V	238 I	243 I	234 V	237 I	236 L	237 F
241 L	240 I	241 T	239 N	244 V	241 V	240 N	240 N	239 N	242 N	235 T	235 T	241 K	234 R	238 T	240 T	240 K	239 T	244 I	235 T	238 M	237 R	238 S
242 F	241 F	242 F	240 F	245 I	242 F	241 F	241 F	240 F	243 V	236 F	236 F	242 I	235 V	239 F	241 F	241 I	240 F	245 F	236 F	239 F	238 I	239 I
243 E	242 E	243 E	241 E	246 N	243 N	242 E	242 E	241 E	244 E	237 S	237 S	243 R	236 R	240 S	242 E	242 Q	241 E	246 N	237 T	240 E	239 E	240 V
244 A	243 A	244 A	242 S	247 S	244 T	243 S	243 S	242 S	245 S	238 F	238 F	244 T	237 S	241 H	243 S	243 T	242 S	247 S	238 F	241 S	240 S	241 S
245 T	244 N	245 T	243 T	248 N	245 I	244 N	244 N	243 N	246 N	239 N	239 N	245 N	238 N	242 N	244 N	244 N	243 N	248 I	239 N	242 N	241 T	242 T
246 G	245 G	246 G	244 G	249 G	246 G	245 G	245 G	244 G	247 G	240 G	240 G	246 G	239 G	243 G	245 G	245 G	244 G	249 G	240 G	243 G	242 G	243 G
247 N	246 N	247 N	245 N	250 N	247 N	246 N	246 N	245 N	248 N	241 A	241 A	247 N	240 N	244 G	246 A	246 N	245 G	250 N	241 A	244 G	243 N	244 N
248 L	247 L	248 L	246 L	251 L	248 L	247 F	247 F	246 F	249 L	242 F	242 F	248 L	241 L	245 L	247 F	247 L	246 F	251 L	242 F	245 L	244 L	245 F
249 I	248 I	249 V	247 I	252 I	249 I	248 I	248 I	247 I	250 I	243 I	243 I	249 I	242 I	246 I	248 L	248 I	247 L	252 I	243 I	246 I	245 I	246 I
250 A	249 A	250 V	248 A	253 A	250 A	249 A	249 A	248 A	251 A	244 A	244 A	250 A	243 A	247 A	249 A	249 A	248 A	253 A	244 A	247 A	246 A	247 W
251 P	250 P	251 P	249 P	254 P	251 P	250 P	250 P	249 P	252 P	245 P	245 P	251 P	244 P	248 P	250 P	250 P	249 P	254 P	245 P	248 P	247 P	248 P
252 W	251 W	252 R	250 E	255 R	252 R	251 E	251 E	250 E	253 W	246 D	246 D	252 E	245 W	249 S	251 R	251 E	250 R	255 R	246 D	249 R	248 E	249 E
253 Y	252 Y	253 Y	251 Y	256 G	253 G	252 Y	252 Y	251 N	254 Y	247 R	247 R	253 F	246 Y	250 R	252 Y	252 Y	251 Y	256 G	247 R	250 Y	249 Y	250 Y
254 A	253 A	254 A	252 G	257 Y	254 H	253 A	253 A	252 A	255 A	248 A	248 A	254 G	247 G	251 V	253 A	253 G	252 G	257 H	248 A	251 G	250 G	251 G
255 F	254 F	255 F	253 F	258 F	255 Y	254 Y	254 Y	253 Y	256 Y	249 S	249 S	255 Y	248 H	252 S	254 F	254 H	253 Y	258 Y	249 T	252 Y	251 F	252 Y
256 A	255 A	256 A	254 K	259 K	256 K	255 K	255 K	254 K	257 K	250 F	250 F	256 L	249 I	253 K	255 E	255 L	254 I	259 K	250 F	253 I	252 Y	253 F
257 L	256 L	257 M	255 I	260 M	257 L	256 I	256 I	255 I	258 F	251 L	251 L	257 L	250 L	254 L	256 I	256 I	255 I	260 I	251 L	254 I	253 Y	254 F
258 S	257 S	258 E	256 S	261 R	258 N	257 V	257 V	256 V	259 V	252 R	252 R	258 K	251 S	255 I	257 V	257 T	256 E	261 S	252 R	255 E	254 K	255 Q
259 R	258 R	259 R	257 K	262 T	259 S	258 K	258 K	257 K	260 S	∆	∆	259 G	252 G	∆	258 S	258 G	257 E	262 K	253 S	256 K	255 R	256 K
∆	∆	∆	∆	∆	∆	∆	∆	∆	∆	∆	∆	∆	∆	∆	∆	∆	∆	∆	254 N	∆	∆	∆
∆	∆	∆	∆	∆	∆	∆	∆	∆	∆	∆	∆	∆	∆	∆	∆	∆	∆	∆	255 A	∆	∆	∆
∆	∆	∆	∆	∆	∆	∆	∆	∆	∆	∆	∆	∆	∆	∆	∆	∆	∆	∆	256 P	∆	∆	∆
∆	∆	∆	∆	∆	∆	∆	∆	∆	∆	∆	∆	∆	∆	∆	∆	∆	∆	∆	257 S	∆	∆	∆
∆	∆	∆	∆	∆	∆	∆	∆	∆	∆	∆	∆	∆	∆	∆	∆	∆	∆	∆	258 G	∆	∆	∆
∆	∆	∆	∆	∆	∆	∆	∆	∆	∆	∆	∆	∆	∆	∆	∆	∆	∆	∆	259 V	∆	∆	∆
∆	∆	∆	∆	∆	∆	∆	∆	∆	∆	∆	∆	∆	∆	∆	∆	∆	∆	∆	260 E	∆	∆	∆
∆	∆	∆	∆	∆	∆	∆	∆	∆	∆	∆	∆	∆	∆	∆	∆	∆	∆	∆	261 Y	∆	∆	∆
∆	∆	∆	∆	∆	∆	∆	∆	∆	261 T	∆	∆	260 E	∆	∆	∆	∆	∆	∆	262 N	∆	256 K	257 T
260 G	259 G	260 N	258 R	∆	260 Q	259 K	259 K	258 K	262 N	253 G	253 G	261 S	253 E	256 G	259 V	259 K	258 Y	263 S	263 G	257 Y	257 E	258 T
261 F	260 F	261 A	259 G	263 G	261 K	260 G	260 G	259 G	263 K	254 K	254 K	262 Y	254 S	257 R	260 G	260 S	259 G	264 T	264 K	258 G	258 G	259 N
262 G	261 G	262 G	260 S	264 K	262 K	261 D	261 D	260 D	264 K	255 S	255 S	263 G	255 H	258 G	261 N	261 H	260 K	265 K	265 S	259 T	259 K	260 I
263 S	262 S	263 S	261 S	265 S	263 S	262 S	262 S	261 S	265 G	256 M	256 M	264 R	256 G	259 L	262 G	262 G	261 G	266 S	266 L	260 G	260 G	261 S
264 G	263 G	264 G	262 G	266 S	264 T	263 A	263 T	262 T	266 A	257 G	257 G	265 I	257 R	260 G	263 K	263 R	262 R	267 T	267 G	261 R	261 G	262 G
265 I	264 I	265 I	263 I	267 I	265 I	264 I	264 I	263 I	267 V	258 I	258 I	266 I	258 I	261 I	264 L	264 I	263 I	268 V	268 I	262 I	262 L	263 I
266 I	265 I	266 I	264 M	268 M	266 L	265 M	265 M	264 M	268 F	259 Q	259 Q	267 Q	259 L	262 Q	265 F	265 L	264 F	269 L	269 Q	263 F	263 M	264 I
267 T	266 T	267 I	265 K	269 R	267 N	266 K	266 K	265 K	269 K	260 S	260 S	268 N	260 K	263 S	266 R	266 K	265 Q	270 K	270 S	264 Q	264 K	265 K
268 S	267 S	268 S	266 T	270 S	268 T	267 S	267 S	266 S	270 S	261 S	261 E	269 E	261 T	264 D	267 S	267 N	266 S	271 S	271 D	265 S	265 S	266 S
269 N	268 N	269 D	267 E	271 D	269 A	268 G	268 E	267 E	271 N	262 V	262 V	270 D	262 D	265 A	268 E	268 N	267 R	272 D	272 A	266 G	266 K	267 S
270 A	269 A	270 T	268 G	272 A	270 V	269 L	269 L	268 L	272 L	263 Q	263 Q	271 I	263 L	266 P	269 L	269 L	268 I	273 K	273 Q	267 V	267 L	268 E
271 S	270 P	271 P	269 T	273 P	271 P	270 E	270 E	269 E	273 P	264 V	264 V	272 P	264 N	267 I	270 N	270 P	269 R	274 R	274 I	268 R	268 P	269 K
272 M	271 M	272 V	270 L	274 I	272 I	271 Y	271 Y	270 Y	274 I	265 D	265 D	273 I	265 S	268 D	271 I	271 M	270 M	275 I	275 D	269 M	269 I	270 I
273 H	272 D	273 H	271 E	275 D	273 G	272 G	272 G	271 G	275 E	266 A	266 A	274 G	266 G	269 N	272 E	272 G	271 S	276 G	276 E	270 A	270 S	271 S
274 E	273 E	274 D	272 N	276 T	274 S	273 N	273 N	272 N	276 N	267 N	267 N	275 N	267 N	270 N	273 S	273 Q	272 R	277 S	277 S	271 K	271 D	272 D
275 C	274 C	275 C	273 C	277 C	275 C	274 C	274 C	273 C	277 C	268 C	268 C	276 C	268 C	271 C	274 C	274 C	273 C	278 C	278 C	272 C	272 C	273 C
276 N	275 D	276 N	274 E	278 I	276 V	275 N	275 N	274 N	278 D	269 E	269 E	277 N	269 V	272 E	275 S	275 V	274 N	279 T	279 E	273 N	273 S	274 D
277 T	276 A	277 T	275 T	279 S	277 S	276 T	276 T	275 T	279 A	270 G	270 G	278 T	270 V	273 S	276 T	276 T	275 T	280 S	280 G	274 T	274 T	275 T
278 K	277 K	278 T	276 K	280 E	278 K	277 K	277 K	276 K	280 T	271 D	271 D	279 K	271 Q	274 K	277 K	277 E	276 K	281 P	281 E	275 K	275 K	276 I
279 C	278 C	279 C	277 C	281 C	279 C	278 C	278 C	277 C	281 C	272 C	272 C	280 C	272 C	275 C	278 C	278 C	277 C	282 C	282 C	276 C	276 C	277 C
280 Q	279 Q	280 Q	278 Q	282 I	280 H	279 Q	279 Q	278 Q	282 Q	273 Y	273 Y	281 Q	273 Q	276 F	279 Q	279 Q	278 Q	283 L	283 F	277 Q	277 Q	278 Q
281 T	280 T	281 T	279 T	283 T	281 T	280 T	280 T	279 T	283 T	274 H	274 H	282 T	274 T	277 W	280 T	280 L	279 T	284 T	284 Y	278 T	278 T	279 T
282 P	281 P	282 P	280 P	284 P	282 D	281 P	281 P	280 P	284 I	275 S	275 S	283 Y	275 E	278 R	281 E	281 N	280 S	285 D	285 S	279 S	279 P	280 K
283 Q	282 Q	283 K	281 L	285 N	283 K	282 M	282 M	281 I	285 A	276 G	276 G	284 A	276 R	279 G	282 I	282 E	281 V	286 K	286 G	280 L	280 L	281 I
284 G	283 G	284 G	282 G	286 G	284 G	283 G	283 G	282 G	286 G	277 G	277 G	285 G	277 G	280 G	283 G	283 G	282 G	287 G	287 G	281 G	281 G	282 G
285 A	284 A	285 A	283 A	287 S	285 S	284 A	284 A	283 A	287 V	278 T	278 T	286 A	278 G	281 S	284 G	284 V	283 G	288 S	288 T	282 G	282 A	283 A
286 I	285 I	286 I	284 I	288 I	286 I	285 I	285 I	284 I	288 L	279 I	279 I	287 I	279 L	282 I	285 I	285 M	284 I	289 I	289 I	283 I	283 L	284 I
287 N	286 N	287 N	285 N	289 P	287 S	286 N	286 N	285 N	289 R	280 I	280 I	288 N	280 N	283 N	286 N	286 N	285 N	290 Q	290 N	284 N	284 N	285 N
288 S	287 S	288 T	286 T	290 N	288 T	287 S	287 S	286 S	290 T	281 S	281 S	289 S	281 T	284 T	287 T	287 T	286 T	291 S	291 S	285 T	285 S	286 S
289 S	288 S	289 S	287 T	291 D	289 T	288 S	288 S	287 S	291 N	282 N	282 N	290 S	282 T	285 R	288 N	288 S	287 N	292 D	292 P	286 N	286 T	287 T
290 L	289 L	290 L	288 L	292 K	290 K	289 M	289 M	288 M	292 K	283 L	283 L	291 K	283 L	286 L	289 K	289 K	288 R	293 K	293 L	287 K	287 L	288 L
291 P	290 P	291 P	289 P	293 P	291 P	290 P	290 P	289 P	293 T	284 P	284 P	292 P	284 P	287 P	290 S	290 P	289 T	294 P	294 P	288 T	288 P	289 P
292 F	291 F	292 F	290 F	294 F	292 F	291 F	291 F	290 F	294 F	285 F	285 F	293 F	285 F	288 F	291 F	291 F	290 F	295 F	295 F	289 F	289 F	290 F
293 Q	292 Q	293 Q	291 H	295 Q	293 Q	292 H	292 H	291 H	295 Q	286 Q	286 Q	294 Q	286 H	289 Q	292 H	292 Q	291 Q	296 Q	296 Q	290 Q	290 Q	291 Q
294 N	293 N	294 N	292 N	296 N	294 N	293 N	293 N	292 N	296 N	287 N	287 N	295 N	287 N	290 N	293 N	293 N	292 N	297 N	297 N	291 N	291 N	292 N
295 I	294 V	295 I	293 V	297 V	295 I	294 I	294 I	293 I	297 V	288 I	288 I	296 A	288 V	291 L	294 V	294 T	293 I	298 V	298 I	292 I	292 V	293 I
296 H	295 H	296 H	294 H	298 N	296 S	295 H	295 H	294 H	298 S	289 N	289 N	297 S	289 S	292 S	295 H	295 S	294 D	299 S	299 D	293 E	293 H	294 H
297 P	296 P	297 P	295 P	299 K	297 R	296 P	296 P	295 P	299 P	290 S	290 S	298 R	290 K	293 P	296 R	296 K	295 K	300 R	300 S	294 R	294 Q	295 Q
298 V	297 V	298 I	296 L	300 I	298 I	297 L	297 L	296 L	300 L	291 R	291 R	299 H	291 Y	294 R	297 N	297 H	296 N	301 I	301 W	295 N	295 Q	296 N
299 T	298 T	299 T	297 T	301 T	299 S	298 T	298 T	297 T	301 W	292 A	292 A	300 Y	292 A	295 T	298 T	298 Y	297 A	302 A	302 A	296 A	296 T	297 A
300 I	299 I	300 I	298 I	302 Y	300 I	299 I	299 I	298 I	302 I	293 V	293 V	301 M	293 F	296 V	299 I	299 I	298 L	303 I	303 V	297 L	297 I	298 I
301 G	300 G	301 G	299 G	303 G	301 G	300 G	300 G	299 G	303 G	294 G	294 G	302 G	294 G	297 G	300 G	300 G	299 G	304 G	304 G	298 G	298 G	299 G
302 E	301 E	302 K	300 E	304 A	302 D	301 E	301 E	300 E	304 E	295 K	295 K	303 E	295 N	298 Q	301 D	301 K	300 D	305 N	305 R	299 D	299 N	300 D
303 C	302 C	303 C	301 C	305 C	303 C	302 C	302 C	301 C	305 C	296 C	296 C	304 C	296 C	299 C	302 C	302 C	301 C	306 C	306 C	300 C	300 C	301 C
304 P	303 P	304 P	302 P	306 P	304 P	303 P	303 P	302 P	306 P	297 P	297 P	305 P	297 P	300 P	303 P	303 P	302 P	307 P	307 P	301 P	301 P	302 P
305 K	304 K	305 K	303 K	307 K	305 K	304 K	304 K	303 K	307 K	298 R	298 R	306 K	298 K	301 K	304 K	304 K	303 K	308 K	308 R	302 K	302 K	303 K
306 Y	305 Y	306 Y	304 Y	308 Y	306 Y	305 Y	305 Y	304 Y	308 Y	299 Y	299 Y	307 Y	299 Y	302 Y	305 Y	305 Y	304 Y	309 Y	309 Y	303 Y	303 Y	304 Y
307 V	306 V	307 V	305 V	309 V	307 V	306 V	306 V	305 V	309 V	300 V	300 V	308 V	300 V	303 V	306 V	306 I	305 I	310 V	310 V	304 I	304 V	305 V
308 R	307 R	308 K	306 K	310 K	308 K	307 K	307 K	306 K	310 K	301 K	301 K	309 K	301 G	304 N	307 N	307 P	306 K	311 K	311 K	305 K	305 K	306 K
309 S	308 S	309 S	307 S	311 Q	309 Q	308 S	308 S	307 S	311 S	302 Q	302 Q	310 K	302 V	305 K	308 V	308 S	307 S	312 Q	312 Q	306 S	306 A	307 A
310 T	309 A	310 T	308 E	312 N	310 G	309 D	309 N	308 N	312 E	303 E	303 E	311 A	303 K	306 K	309 K	309 G	308 G	313 G	313 S	307 G	307 T	308 Q
311 K	310 K	311 K	309 K	313 T	311 S	310 R	310 R	309 R	313 S	304 S	304 S	312 S	304 S	307 S	310 S	310 S	309 Q	314 S	314 S	308 Q	308 S	309 E
312 L	311 L	312 L	310 L	314 L	312 L	311 L	311 L	310 L	314 L	305 L	305 L	313 L	305 L	308 L	311 L	311 L	310 L	315 L	315 L	309 L	309 L	310 L
313 R	312 R	313 R	311 V	315 K	313 K	312 V	312 V	311 V	315 R	306 M	306 L	314 R	306 K	309 M	312 K	312 K	311 K	316 M	316 P	310 K	310 M	311 V
314 M	313 M	314 L	312 L	316 L	314 L	313 L	313 L	312 L	316 L	307 L	307 L	315 L	307 L	310 L	313 L	313 L	312 L	317 L	317 L	311 L	311 L	312 L
315 V	314 V	315 A	313 A	317 A	315 A	314 A	314 A	313 A	317 A	308 A	308 A	316 A	308 A	311 A	314 A	314 A	313 A	318 A	318 A	312 A	312 A	313 A
316 T	315 T	316 T	314 T	318 T	316 T	315 T	315 T	314 T	318 T	309 T	309 T	317 V	309 V	312 T	315 T	315 I	314 T	319 T	319 L	313 T	313 T	314 T
317 G	316 G	317 G	315 G	319 G	317 G	316 G	316 G	315 G	319 G	310 G	310 G	318 G	310 G	313 G	316 G	316 G	315 G	320 G	320 G	314 G	314 G	315 G
318 L	317 L	318 L	316 L	320 M	318 M	317 L	317 L	316 L	320 L	311 M	311 M	319 L	311 L	314 M	317 P	317 L	316 L	321 M	321 M	315 L	315 L	316 L
319 R	318 R	319 R	317 R	321 R	319 R	318 R	318 R	317 R	321 R	312 K	312 K	320 R	312 R	315 R	318 R	318 R	317 R	322 R	322 K	316 R	316 R	317 R
320 N	319 N	320 N	318 N	322 N	320 N	319 N	319 N	318 N	322 N	313 N	313 N	321 N	313 N	316 N	319 N	319 N	318 N	323 N	323 N	317 N	317 N	318 N
321 I	320 I	321 I	319 V	323 V	321 I	320 V	320 S	319 S	323 I	314 V	314 V	322 T	314 V	317 V	320 V	320 V	319 V	324 I	324 V	318 V	318 N	319 N
322 P	321 P	322 P	320 P	324 P	322 P	321 P	321 P	320 P	324 P	315 P	315 P	323 P	315 P	318 P	321 P	321 P	320 P	325 P	325 P	319 P	319 P	320 P
323 S	322 S	323 S	321 Q	325 E	323 E	322 Q	322 Q	321 Q	325 Q	316 E	316 E	324 S	316 A	319 E	322 A	322 Q	321 A	326 G	326 E	320 I	320 Q	321 I
324 I	323 I	324 I	322 I	326 K	324 K	323 R	323 R	322 R	326 I	317 I	317 I	325 V	317 R	320 I	323 I	323 V	322 I	327 K	327 K	321 P	321 M	322 K
325 Q	324 Q	325 Q	323 E	327 Q	325 A	324 E	324 E	323 E	327 K	318 P	318 P	326 E	318 S	321 M	324 A	324 Q	323 S	328 Q	328 I	322 I	322 E	323 E
326 S	325 S	326 S	324 S	328 T	326 T	325 T	325 R	324 R	328 T	319 K	319 K	327 P	319 S	322 Q	325 S	325 D	324 N	329 A	329 H	323 G	323 G	324 T
∆	∆	∆	∆	∆	∆	∆	326 R	325 R	∆	320 G	320 R	∆	∆	323 G	∆	∆	∆	∆	330 T	324 E	∆	∆
∆	∆	∆	∆	∆	∆	∆	327 R	326 R	∆	∆	321 R	∆	∆	∆	∆	∆	∆	∆	∆	∆	∆	∆
∆	∆	∆	∆	∆	∆	∆	328 K	327 K	∆	∆	322 R	∆	∆	∆	∆	∆	∆	∆	∆	∆	∆	∆
∆	∆	∆	∆	∆	∆	∆	329 K	328 K	∆	∆	∆	∆	∆	∆	∆	∆	∆	∆	∆	∆	∆	∆
327 R	326 R	327 R	325 R	329 R	327 R	326 R	330 R	329 R	329 R	321 R	323 R	328 R	320 R	324 R	326 R	326 R	325 R	330 R	331 R	325 R	324 R	325 R
328 G	327 G	328 G	326 G	330 G	328 G	327 G	331 G	330 G	330 G	322 G	324 G	329 G	321 G	325 G	327 G	327 G	326 G	331 G	332 G	326 G	325 G	326 G
329 L	328 L	329 L	327 L	331 L	329 L	328 L	332 L	331 L	331 I	323 L	325 L	330 L	322 L	326 L	328 L	328 L	327 F	332 L	333 L	327 L	326 L	327 L
330 F	329 F	330 F	328 F	332 F	330 F	329 F	333 F	332 F	332 F	324 F	326 F	331 F	323 F	327 F	329 F	329 F	328 F	333 F	334 F	328 F	327 F	328 F
331 G	330 G	331 G	329 G	333 G	331 G	330 G	334 G	333 G	333 G	325 G	327 G	332 G	324 G	328 G	330 G	330 G	329 G	334 G	335 G	329 G	328 G	329 G
332 A	331 A	332 A	330 A	334 A	332 A	331 A	335 A	334 A	334 A	326 A	328 A	333 A	325 A	329 A	331 A	331 A	330 A	335 A	336 A	330 A	329 A	330 A
333 I	332 I	333 I	331 I	335 I	333 I	332 I	336 I	335 I	335 I	327 I	329 I	334 I	326 I	330 I	332 I	332 I	331 I	336 I	337 I	331 I	330 I	331 I
334 A	333 A	334 A	332 A	336 A	334 A	333 A	337 A	336 A	336 A	328 A	330 A	335 A	327 A	331 A	333 A	333 A	332 A	337 A	338 A	332 A	331 A	332 A
335 G	334 G	335 G	333 G	337 G	335 G	334 G	338 G	337 G	337 G	329 G	331 G	336 G	328 G	332 G	334 G	334 G	333 G	338 G	339 G	333 G	332 G	333 G
336 F	335 F	336 F	334 F	338 F	336 F	335 F	339 F	338 F	338 F	330 F	332 F	337 F	329 F	333 F	335 F	335 F	334 F	339 F	340 F	334 F	333 F	334 F
337 I	336 I	337 I	335 I	339 I	337 I	336 I	340 I	339 I	339 I	331 I	333 I	338 I	330 I	334 I	336 I	336 I	335 I	340 I	341 I	335 I	334 I	335 I
338 E	337 E	338 E	336 E	340 E	338 E	337 E	341 E	340 E	340 E	332 E	334 E	339 E	331 E	335 E	337 E	337 E	336 E	341 E	342 E	336 E	335 E	336 E
339 G	338 G	339 G	337 G	341 N	339 N	338 G	342 G	341 G	341 G	333 N	335 N	340 G	332 G	336 N	338 G	338 G	337 G	342 N	343 N	337 G	336 G	337 G
340 G	339 G	340 G	338 G	342 G	340 G	339 G	343 G	342 G	342 G	334 G	336 G	341 G	333 G	337 G	339 G	339 G	338 G	343 G	344 G	338 G	337 G	338 G
341 W	340 W	341 W	339 W	343 W	341 W	340 W	344 W	343 W	343 W	335 W	337 W	342 W	334 W	338 W	340 W	340 W	339 W	344 W	345 W	339 W	338 W	339 W
342 T	341 T	342 T	340 Q	344 E	342 Q	341 Q	345 Q	344 Q	344 T	336 E	338 E	343 S	335 P	339 E	341 P	341 P	340 P	345 Q	346 E	340 P	339 Q	340 Q
343 G	342 G	343 G	341 G	345 G	343 G	342 G	346 G	345 G	345 G	337 G	339 G	344 G	336 G	340 G	342 G	342 G	341 G	346 G	347 G	341 G	340 G	341 G
344 M	343 M	344 M	342 M	346 M	344 L	343 M	347 M	346 M	346 M	338 L	340 L	345 M	337 L	341 M	343 L	343 L	342 L	347 L	348 L	342 L	341 M	342 L
345 I	344 V	345 V	343 V	347 I	345 I	344 V	348 V	347 V	347 I	339 I	341 I	346 I	338 V	342 V	344 I	344 V	343 I	348 I	349 I	343 I	342 I	343 I
346 D	345 D	346 D	344 D	348 D	346 D	345 D	349 D	348 D	348 D	340 D	342 D	347 D	339 A	343 D	345 N	345 A	344 N	349 D	350 D	344 N	343 D	344 D
347 G	346 G	347 G	345 G	349 G	347 G	346 G	350 G	349 G	349 G	341 G	343 G	348 G	340 G	344 G	346 G	346 G	345 G	350 G	351 G	345 G	344 G	345 G
348 W	347 W	348 W	346 W	350 W	348 W	347 W	351 W	350 W	350 W	342 W	344 W	349 W	341 W	345 W	347 W	347 W	346 W	351 W	352 W	346 W	345 W	346 W
349 Y	348 Y	349 Y	347 Y	351 Y	349 Y	348 Y	352 Y	351 Y	351 Y	343 Y	345 Y	350 Y	342 Y	346 Y	348 Y	348 Y	347 Y	352 Y	353 Y	347 Y	346 Y	347 Y
350 G	349 G	350 G	348 G	352 G	350 G	349 G	353 G	352 G	352 G	344 G	346 G	351 G	343 G	347 G	349 G	349 G	348 G	353 G	354 G	348 G	347 G	348 G
351 Y	350 Y	351 Y	349 Y	353 F	351 F	350 Y	354 Y	353 Y	353 Y	345 F	347 F	352 F	344 F	348 F	350 F	350 F	349 F	354 F	355 F	349 F	348 Y	349 Y
352 H	351 H	352 H	350 H	354 R	352 R	351 H	355 H	354 H	354 H	346 R	348 R	353 H	345 Q	349 R	351 Q	351 Q	350 Q	355 R	356 R	350 Q	349 H	350 H
353 H	352 H	353 H	351 H	355 H	353 H	352 H	356 H	355 H	355 H	347 H	349 H	354 H	346 H	350 H	352 H	352 H	351 H	356 H	357 H	351 H	350 H	351 H
354 Q	353 Q	354 Q	352 S	356 Q	354 Q	353 S	357 S	356 S	356 E	348 Q	350 Q	355 S	347 S	351 Q	353 R	353 Q	352 Q	357 Q	358 Q	352 Q	351 E	352 Q
355 N	354 N	355 N	353 N	357 N	355 N	354 N	358 N	357 N	357 N	349 N	351 N	356 N	348 N	352 N	354 N	354 N	353 N	358 N	359 N	353 N	352 N	353 N
356 E	355 E	356 E	354 D	358 S	356 A	355 E	359 E	358 E	358 S	350 A	352 A	357 S	349 D	353 A	355 E	355 A	354 E	359 A	360 A	354 E	353 Q	354 S
357 Q	356 Q	357 Q	355 Q	359 E	357 E	356 Q	360 Q	359 Q	359 Q	351 Q	353 Q	358 E	350 Q	354 Q	356 E	356 E	355 Q	360 E	361 Q	355 Q	354 E	355 E
358 G	357 G	358 G	356 G	360 G	358 G	357 G	361 G	360 G	360 G	352 G	354 G	359 G	351 G	355 G	357 G	357 G	356 G	361 G	362 G	356 G	355 G	356 G
359 S	358 S	359 S	357 S	361 T	359 T	358 S	362 S	361 S	361 S	353 E	355 E	360 T	352 V	356 T	358 T	358 T	357 T	362 T	363 Q	357 T	356 S	357 S
360 G	359 G	360 G	358 G	362 G	360 G	359 G	363 G	362 G	362 G	354 G	356 G	361 G	353 G	357 G	359 G	359 G	358 G	363 G	364 G	358 G	357 G	358 G
361 Y	360 Y	361 Y	359 Y	363 Q	361 T	360 Y	364 Y	363 Y	363 Y	355 T	357 T	362 M	354 M	358 Q	360 I	360 I	359 I	364 T	365 T	359 I	358 Y	359 Y
362 A	361 A	362 A	360 A	364 A	362 A	361 A	365 A	364 A	364 A	356 A	358 A	363 A	355 A	359 A	361 A	361 A	360 A	365 A	366 A	360 A	359 A	360 A
363 A	362 A	363 A	361 A	365 A	363 A	362 A	366 A	365 A	365 A	357 A	359 A	364 A	356 A	360 A	362 A	362 A	361 A	366 A	367 A	361 A	360 A	361 A
364 D	363 D	364 D	362 D	366 D	364 D	363 D	367 D	366 D	366 D	358 D	360 D	365 D	357 D	361 D	363 D	363 D	362 D	367 D	368 D	362 D	361 D	362 D
365 Q	364 Q	365 L	363 K	367 L	365 L	364 K	368 K	367 K	367 R	359 Y	361 Y	366 Q	358 R	362 Y	364 K	364 R	363 K	368 L	369 Y	363 K	362 K	363 K
366 K	365 K	366 K	364 E	368 K	366 K	365 E	369 E	368 E	368 E	360 K	362 K	367 K	359 D	363 K	365 E	365 D	364 E	369 K	370 K	364 A	363 E	364 E
367 S	366 S	367 S	365 S	369 S	367 S	366 S	370 S	369 S	369 S	361 S	363 S	368 S	360 S	364 S	366 S	366 S	365 S	370 S	371 S	365 S	364 A	365 A
368 T	367 T	368 T	366 T	370 T	368 T	367 T	371 T	370 T	370 T	362 T	364 T	369 T	361 T	365 T	367 T	367 T	366 T	371 T	372 T	366 T	365 T	366 T
369 Q	368 Q	369 Q	367 Q	371 Q	369 Q	368 Q	372 Q	371 Q	371 Q	363 Q	365 Q	370 Q	362 Q	366 Q	368 Q	368 Q	367 Q	372 Q	373 Q	367 Q	366 Q	367 Q
370 N	369 N	370 N	368 K	372 A	370 A	369 K	373 K	372 K	372 K	364 S	366 S	371 E	363 K	367 A	369 K	369 R	368 K	373 A	374 A	368 K	367 K	368 K
371 A	370 A	371 A	369 A	373 A	371 A	370 A	374 A	373 A	373 A	365 A	367 A	372 A	364 A	368 A	370 A	370 A	369 A	374 A	375 A	369 A	368 A	369 A
372 I	371 I	372 I	370 F	374 I	372 I	371 I	375 I	374 I	374 I	366 I	368 I	373 I	365 I	369 I	371 I	371 I	370 I	375 I	376 I	370 I	369 V	370 V
373 N	372 N	373 D	371 D	375 D	373 D	372 D	376 D	375 D	375 D	367 D	369 D	374 D	366 D	370 D	372 D	372 D	371 D	376 D	377 D	371 N	370 D	371 D
374 G	373 G	374 E	372 G	376 Q	374 Q	373 G	377 G	376 G	376 G	368 Q	370 Q	375 K	367 K	371 Q	373 Q	373 N	372 Q	377 Q	378 Q	372 E	371 A	372 A
375 I	374 I	375 I	373 I	377 I	375 I	374 I	378 V	377 V	377 I	369 I	371 I	376 I	368 I	372 I	374 I	374 M	373 I	378 I	379 I	373 I	372 I	373 I
376 T	375 T	376 T	374 T	378 N	376 N	375 T	379 T	378 T	378 T	370 T	372 T	377 T	369 T	373 T	375 T	375 Q	374 T	379 N	380 T	374 T	373 T	374 T
377 N	376 N	377 N	375 N	379 G	377 G	376 N	380 N	379 N	379 N	371 G	373 G	378 N	370 S	374 G	376 S	376 N	375 T	380 G	381 G	375 T	374 N	375 T
378 K	377 K	378 K	376 K	380 K	378 K	377 K	381 K	380 K	380 K	372 K	374 K	379 K	371 K	375 K	377 K	377 K	376 K	381 K	382 K	376 K	375 K	376 K
379 V	378 V	379 V	377 V	381 L	379 L	378 V	382 V	381 V	381 V	373 L	375 L	380 V	372 V	376 L	378 V	378 L	377 I	382 L	383 L	377 I	376 V	377 V
380 N	379 N	380 N	378 N	382 N	380 N	379 N	383 N	382 N	382 N	374 N	376 N	381 N	373 N	377 N	379 N	379 N	378 N	383 N	384 N	378 N	377 N	378 N
381 S	380 S	381 S	379 S	383 R	381 R	380 S	384 S	383 S	383 S	375 R	377 R	382 N	374 N	378 R	380 N	380 N	379 N	384 R	385 R	379 N	378 S	379 N
382 V	381 V	382 V	380 V	384 V	382 L	381 I	385 I	384 I	384 I	376 L	378 L	383 I	375 I	379 L	381 I	381 V	380 I	385 L	386 L	380 I	379 I	380 I
383 I	382 I	383 I	381 I	385 I	383 I	382 T	386 I	385 I	385 I	377 I	379 I	384 V	376 V	380 I	382 V	382 I	381 I	386 I	387 I	381 I	380 I	381 I
384 E	383 E	384 E	382 E	386 E	384 E	383 D	387 D	386 D	386 D	378 E	380 E	385 D	377 D	381 E	383 D	383 D	382 D	387 E	388 E	382 E	381 D	382 D
385 K	384 K	385 K	383 K	387 K	385 K	384 K	388 K	387 K	387 K	379 K	381 K	386 K	378 K	382 K	384 R	384 K	383 K	388 K	389 K	383 K	382 K	383 K
386 M	385 M	386 M	384 M	388 T	386 P	385 M	389 M	388 M	388 M	380 T	382 T	387 M	379 M	383 T	385 M	385 M	384 M	389 T	390 T	384 M	383 M	384 M
387 N	386 N	387 N	385 N	389 N	387 N	386 N	390 N	389 N	389 N	381 N	383 N	388 N	380 N	384 N	386 N	386 N	385 N	390 N	391 N	385 N	384 N	385 N
388 T	387 T	388 T	386 T	390 E	388 E	387 T	391 T	390 T	390 T	382 Q	384 Q	389 R	381 K	385 T	387 T	387 K	386 G	391 E	392 T	386 G	385 S	386 T
389 Q	388 Q	389 Q	387 Q	391 K	389 K	388 Q	392 Q	391 Q	391 Q	383 Q	385 Q	390 E	382 Q	386 E	388 N	388 Q	387 N	392 K	393 Q	387 N	386 Q	387 Q
390 F	389 F	390 F	388 F	392 F	390 Y	389 F	393 F	392 F	392 F	384 F	386 F	391 F	383 Y	387 F	389 F	389 F	388 Y	393 Y	394 F	388 Y	387 F	388 F
391 T	390 T	391 T	389 E	393 H	391 H	390 E	394 E	393 E	393 E	385 E	387 E	392 E	384 G	388 E	390 E	390 E	389 D	394 H	395 E	389 D	388 E	389 E
392 A	391 A	392 A	390 A	394 Q	392 Q	391 A	395 A	394 A	394 A	386 L	388 L	393 V	385 I	389 S	391 S	391 V	390 S	395 Q	396 L	390 S	389 S	390 S
393 V	392 V	393 V	391 V	395 I	393 I	392 V	396 V	395 V	395 V	387 I	389 I	394 V	386 I	390 I	392 V	392 V	391 I	396 I	397 I	391 I	390 N	391 T
394 G	393 G	394 G	392 G	396 E	394 E	393 G	397 G	396 G	396 D	388 D	390 D	395 N	387 D	391 E	393 Q	393 N	392 R	397 E	398 D	392 R	391 I	392 A
395 K	394 K	395 K	393 K	397 K	395 K	394 K	398 R	397 R	397 H	389 N	391 N	396 H	388 H	392 S	394 H	394 H	393 G	398 K	399 N	393 G	392 K	393 K
396 E	395 E	396 E	394 E	398 E	396 E	395 E	399 E	398 E	398 E	390 E	392 E	397 E	389 E	393 E	395 E	395 E	394 E	399 E	400 E	394 E	393 E	394 E
397 F	396 F	397 F	395 F	399 F	397 F	396 F	400 F	399 F	399 F	391 F	393 F	398 F	390 F	394 F	396 F	396 F	395 F	400 F	401 F	395 F	394 F	395 F
398 N	397 N	398 N	396 S	400 S	398 E	397 N	401 N	400 N	400 S	392 T	394 T	399 S	391 S	395 S	397 S	397 S	396 N	401 E	402 T	396 N	395 N	396 N
399 N	398 K	399 H	397 N	401 E	399 Q	398 N	402 N	401 N	401 N	393 E	395 E	400 E	392 E	396 E	398 E	398 E	397 Q	402 Q	403 E	397 Q	396 R	397 K
400 L	399 L	400 L	398 L	402 V	400 V	399 L	403 L	402 L	402 L	394 V	396 V	401 V	393 I	397 I	399 I	399 V	398 V	403 V	404 V	398 V	397 L	398 I
401 E	400 E	401 E	399 E	403 E	401 E	400 E	404 E	403 E	403 E	395 E	397 E	402 E	394 E	398 E	400 E	400 E	399 E	404 E	405 E	399 E	398 E	399 E
402 K	401 R	402 K	400 R	404 G	402 G	401 R	405 R	404 R	404 R	396 K	398 R	403 K	395 T	399 H	401 E	401 S	400 K	405 G	406 Q	400 K	399 L	400 M
403 R	402 R	403 R	401 R	405 R	403 R	402 R	406 R	405 R	405 R	397 Q	399 Q	404 R	396 R	400 Q	402 R	402 R	401 R	406 R	407 Q	401 R	400 R	401 R
404 M	403 M	404 I	402 L	406 I	404 I	403 I	407 I	406 I	406 I	398 I	400 I	405 I	397 L	401 I	403 I	403 I	402 I	407 I	408 I	402 I	401 I	402 I
405 E	404 E	405 E	403 E	407 Q	405 Q	404 E	408 E	407 E	407 G	399 G	401 G	406 N	398 N	402 G	404 N	404 N	403 N	408 Q	409 G	403 N	402 Q	403 K
406 N	405 N	406 N	404 N	408 D	406 D	405 N	409 N	408 N	408 N	400 N	402 N	407 M	399 M	403 N	405 Q	405 M	404 M	409 D	410 N	404 M	403 H	404 H
407 L	406 L	407 L	405 L	409 L	407 L	406 L	410 L	409 L	409 L	401 V	403 V	408 I	400 I	404 V	406 L	406 I	405 L	410 L	411 V	405 L	404 L	405 L
408 N	407 N	408 N	406 N	410 E	408 E	407 N	411 N	410 N	410 N	402 I	404 I	409 N	401 N	405 I	407 S	407 N	406 A	411 E	412 I	406 A	405 S	406 S
409 K	408 K	409 K	407 K	411 K	409 K	408 K	412 K	411 K	411 K	403 N	405 N	410 D	402 N	406 N	408 K	408 S	407 D	412 K	413 N	407 D	406 D	407 D
410 K	409 K	410 K	408 K	412 Y	410 Y	409 K	413 K	412 K	412 R	404 W	406 W	411 K	403 K	407 W	409 H	409 K	408 R	413 Y	414 W	408 R	407 R	408 R
411 V	410 V	411 V	409 M	413 V	411 V	410 M	414 M	413 M	413 M	405 T	407 T	412 I	404 I	408 T	410 V	410 I	409 I	414 V	415 T	409 V	408 V	409 V
412 D	411 D	412 D	410 E	414 E	412 E	411 E	415 E	414 E	414 E	406 R	408 R	413 D	405 D	409 K	411 D	411 D	410 D	415 E	416 R	410 D	409 D	410 D
413 D	412 D	413 D	411 D	415 D	413 D	412 D	416 D	415 D	415 D	407 D	409 D	414 D	406 D	410 D	412 D	412 D	411 D	416 D	417 D	411 D	410 D	411 D
414 G	413 G	414 G	412 G	416 T	414 T	413 G	417 G	416 G	416 G	408 S	410 S	415 Q	407 Q	411 S	413 S	413 Q	412 A	417 T	418 S	412 A	411 A	412 G
415 F	414 F	415 F	413 F	417 K	415 K	414 F	418 F	417 F	417 F	409 M	411 M	416 I	408 I	412 I	414 V	414 I	413 V	418 K	419 L	413 V	412 L	413 F
416 L	415 L	416 L	414 L	418 I	416 I	415 L	419 L	418 L	418 L	410 T	412 T	417 E	409 Q	413 T	415 V	415 T	414 T	419 I	420 T	414 T	413 L	414 L
417 D	416 D	417 D	415 D	419 D	417 D	416 D	420 D	419 D	419 D	411 E	413 E	418 D	410 D	414 D	416 D	416 D	415 D	420 D	421 E	415 D	414 D	415 D
418 I	417 I	418 I	416 V	420 L	418 L	417 V	421 V	420 V	420 V	412 V	414 V	419 L	411 I	415 I	417 I	417 I	416 I	421 L	422 I	416 I	415 I	416 V
419 W	418 W	419 W	417 W	421 W	419 W	418 W	422 W	421 W	421 W	413 W	415 W	420 W	412 W	416 W	418 W	418 W	417 W	422 W	423 W	417 W	416 W	417 W
420 T	419 T	420 T	418 T	422 S	420 S	419 T	423 T	422 T	422 T	414 S	416 S	421 A	413 T	417 T	419 S	419 A	418 S	423 S	424 S	418 S	417 S	418 S
421 Y	420 Y	421 Y	419 Y	423 Y	421 Y	420 Y	424 Y	423 Y	423 Y	415 Y	417 Y	422 Y	414 Y	418 Y	420 Y	420 Y	419 Y	424 Y	425 Y	419 Y	418 Y	419 Y
422 N	421 N	422 N	420 N	424 N	422 N	421 N	425 N	424 N	424 N	416 N	418 N	423 N	415 N	419 Q	421 N	421 N	420 N	425 N	426 N	420 N	419 N	420 N
423 A	422 A	423 A	421 A	425 A	423 A	422 A	426 A	425 A	425 A	417 A	419 A	424 A	416 A	420 A	422 A	422 A	421 A	426 A	427 A	421 A	420 T	421 A
424 E	423 E	424 E	422 E	426 E	424 E	423 E	427 E	426 E	426 E	418 E	420 E	425 E	417 E	421 E	423 Q	423 E	422 K	427 E	428 E	422 K	421 E	422 E
425 L	424 L	425 L	423 L	427 L	425 L	424 L	428 L	427 L	427 L	419 L	421 L	426 L	418 L	422 L	424 L	424 L	423 L	428 L	429 L	423 L	422 L	423 L
426 L	425 L	426 L	424 L	428 L	426 L	425 L	429 L	428 L	428 L	420 L	422 L	427 L	419 L	423 L	425 L	425 L	424 L	429 L	430 L	424 L	423 L	424 L
427 V	426 V	427 V	425 V	429 V	427 V	426 V	430 V	429 V	429 V	421 V	423 V	428 V	420 V	424 V	426 V	426 V	425 V	430 V	431 V	425 V	424 V	425 V
428 L	427 L	428 L	426 L	430 A	428 A	427 L	431 L	430 L	430 L	422 A	424 A	429 L	421 L	425 A	427 L	427 L	426 L	431 A	432 A	426 L	425 L	426 L
429 L	428 L	429 L	427 M	431 L	429 L	428 M	432 M	431 M	431 L	423 M	425 M	430 L	422 L	426 M	428 L	428 L	427 L	432 L	433 M	427 I	426 L	427 L
430 E	429 E	430 E	428 E	432 E	430 E	429 E	433 E	432 E	432 E	424 E	426 E	431 E	423 E	427 E	429 E	429 E	428 E	433 E	434 E	428 E	427 E	428 E
431 N	430 N	431 N	429 N	433 N	431 N	430 N	434 N	433 N	433 N	425 N	427 N	432 N	424 N	428 N	430 N	430 N	429 N	434 N	435 N	429 N	428 N	429 N
432 E	431 E	432 E	430 E	434 Q	432 Q	431 E	435 E	434 E	434 E	426 Q	428 Q	433 Q	425 Q	429 Q	431 E	431 Q	430 D	435 Q	436 Q	430 D	429 E	430 E
433 R	432 R	433 R	431 R	435 H	433 H	432 R	436 R	435 R	435 R	427 H	429 H	434 K	426 K	430 H	432 K	432 K	431 K	436 H	437 H	431 R	430 R	431 R
434 T	433 T	434 T	432 T	436 T	434 T	433 T	437 T	436 T	436 T	428 T	430 T	435 T	427 T	431 T	433 T	433 T	432 T	437 T	438 T	432 T	431 T	432 T
435 L	434 L	435 L	433 L	437 I	435 I	434 L	438 L	437 L	437 L	429 I	431 I	436 L	428 L	432 I	434 L	434 L	433 L	438 I	439 I	433 L	432 L	433 L
436 D	435 D	436 D	434 D	438 D	436 D	435 D	439 D	438 D	438 D	430 D	432 D	437 D	429 D	433 D	435 D	435 D	434 D	439 D	440 D	434 D	433 D	434 D
437 F	436 F	437 Y	435 F	439 L	437 V	436 F	440 F	439 F	439 L	431 L	433 L	438 E	430 E	434 M	436 L	436 E	435 M	440 V	441 L	435 L	434 F	435 F
438 H	437 H	438 H	436 H	440 T	438 T	437 H	441 H	440 H	440 H	432 A	434 A	439 H	431 H	435 A	437 H	437 H	436 H	441 T	442 A	436 H	435 H	436 H
439 D	438 D	439 D	437 D	441 D	439 D	438 D	442 D	441 D	441 D	433 D	435 D	440 D	432 D	436 D	438 D	438 D	437 D	442 D	443 D	437 D	436 D	437 D
440 L	439 S	440 S	438 S	442 S	440 S	439 S	443 S	442 S	442 A	434 S	436 S	441 S	433 A	437 S	439 S	439 A	438 A	443 S	444 S	438 A	437 A	438 A
441 N	440 N	441 N	439 N	443 E	441 E	440 N	444 N	443 N	443 N	435 E	437 E	442 N	434 N	438 E	440 N	440 N	439 N	444 E	445 E	439 N	438 N	439 N
442 V	441 V	442 V	440 V	444 M	442 M	441 V	445 V	444 V	444 V	436 M	438 M	443 V	435 V	439 M	441 V	441 V	440 V	445 M	446 M	440 V	439 V	440 V
443 K	442 K	443 K	441 K	445 N	443 N	442 K	446 K	445 K	445 K	437 N	439 N	444 K	436 N	440 L	442 R	442 R	441 K	446 N	447 N	441 R	440 K	441 N
444 N	443 N	444 N	442 N	446 K	444 K	443 N	447 N	446 N	446 N	438 K	440 K	445 N	437 N	441 N	443 N	443 N	442 N	447 K	448 K	442 N	441 N	442 N
445 L	444 L	445 L	443 L	447 L	445 L	444 L	448 L	447 L	447 L	439 L	441 L	446 L	438 L	442 L	444 L	444 L	443 L	448 L	449 L	443 L	442 L	443 L
446 Y	445 Y	446 Y	444 Y	448 F	446 F	445 Y	449 Y	448 Y	448 Y	440 Y	442 Y	447 F	439 Y	443 Y	445 H	445 H	444 H	449 F	450 Y	444 H	443 F	444 Y
447 E	446 E	447 E	445 D	449 E	447 E	446 D	450 D	449 D	449 E	441 E	443 E	448 D	440 N	444 E	446 E	446 D	445 E	450 E	451 E	445 D	444 E	445 Q
448 K	447 K	448 K	446 K	450 K	448 R	447 K	451 K	450 K	450 K	442 R	444 R	449 E	441 K	445 R	447 K	447 R	446 Q	451 R	452 R	446 Q	445 K	446 K
449 V	448 V	449 V	447 V	451 T	449 V	448 V	452 V	451 V	451 V	443 V	445 V	450 V	442 V	446 V	448 V	448 V	447 V	452 V	453 V	447 V	446 V	447 V
450 K	449 K	450 R	448 R	452 R	450 R	449 R	453 R	452 R	452 K	444 K	446 K	451 K	443 K	447 R	449 R	449 R	448 R	453 R	454 R	448 K	447 K	448 K
451 S	450 S	451 S	449 M	453 R	451 H	450 L	454 L	453 L	453 S	445 R	447 R	452 R	444 R	448 K	450 R	450 R	449 R	454 R	455 R	449 R	448 A	449 V
452 Q	451 Q	452 Q	450 Q	454 Q	452 Q	451 Q	455 Q	454 Q	454 Q	446 Q	448 Q	453 R	445 A	449 Q	451 M	451 V	450 E	455 Q	456 Q	450 A	449 Q	450 Q
453 L	452 L	453 L	451 L	455 L	453 L	452 L	456 L	455 L	455 L	447 L	449 L	454 L	446 L	450 L	452 L	452 L	451 L	456 L	457 L	451 L	450 L	451 L
454 K	453 K	454 K	452 R	456 R	454 R	453 R	457 R	456 R	456 R	448 R	450 R	455 S	447 G	451 R	453 K	453 R	452 K	457 R	458 R	452 K	451 K	452 K
455 N	454 N	455 N	453 D	457 E	455 E	454 D	458 D	457 D	457 D	449 E	451 E	456 A	448 S	452 Q	454 D	454 E	453 D	458 E	459 E	453 S	452 D	453 D
456 N	455 N	456 N	454 N	458 N	456 N	455 N	459 N	458 N	458 N	450 N	452 N	457 N	449 N	453 N	455 N	455 N	454 N	459 N	460 N	454 N	453 N	454 N
457 A	456 A	457 A	455 V	459 A	457 A	456 A	460 A	459 A	459 A	451 A	453 A	458 A	450 A	454 A	456 A	456 A	455 A	460 A	461 A	455 A	454 A	455 A
458 K	457 K	458 K	456 K	460 E	458 E	457 K	461 K	460 K	460 N	452 E	454 E	459 I	451 M	455 E	457 K	457 I	456 I	461 E	462 E	456 I	455 I	456 I
459 E	458 E	459 E	457 E	461 E	459 D	458 E	462 E	461 E	461 D	453 E	455 E	460 D	452 E	456 E	458 D	458 D	457 D	462 D	463 E	457 D	456 D	457 D
460 I	459 I	460 I	458 L	462 M	460 K	459 L	463 L	462 L	462 L	454 D	456 D	461 A	453 D	457 D	459 E	459 T	458 E	463 Q	464 D	458 E	457 E	458 M
461 G	460 G	461 G	459 G	463 G	461 G	460 G	464 G	463 G	463 G	455 G	457 G	462 G	454 G	458 G	460 G	460 G	459 G	464 G	465 G	459 G	458 G	459 G
462 N	461 N	462 N	460 N	464 N	462 N	461 N	465 N	464 N	464 N	456 T	458 T	463 N	455 K	459 K	461 N	461 D	460 N	465 N	466 T	460 D	459 N	460 N
463 G	462 G	463 G	461 G	465 G	463 G	462 G	466 G	465 G	465 G	457 G	459 G	464 G	456 G	460 G	462 G	462 G	461 G	466 G	467 G	461 G	460 G	461 G
464 C	463 C	464 C	462 C	466 C	464 C	463 C	467 C	466 C	466 C	458 C	460 C	465 C	457 C	461 C	463 C	463 C	462 C	467 C	468 C	462 C	461 C	462 C
465 F	464 F	465 F	463 F	467 F	465 F	464 F	468 F	467 F	467 F	459 F	461 F	466 F	458 F	462 F	464 F	464 F	463 F	468 F	469 F	463 F	462 F	463 F
466 E	465 E	466 E	464 E	468 K	466 E	465 E	469 E	468 E	468 E	460 E	462 E	467 D	459 E	463 E	465 T	465 E	464 E	469 E	470 E	464 N	463 L	464 K
467 F	466 F	467 F	465 F	469 I	467 I	466 F	470 F	469 F	469 F	461 I	463 I	468 I	460 L	464 I	466 F	466 I	465 L	470 I	471 I	465 L	464 L	465 I
468 Y	467 Y	468 Y	466 Y	470 Y	468 F	467 Y	471 Y	470 Y	470 W	462 F	464 F	469 L	461 Y	465 Y	467 Y	467 L	466 L	471 F	472 F	466 L	465 L	466 L
469 H	468 H	469 H	467 H	471 H	469 H	468 H	472 H	471 H	471 H	463 H	465 H	470 H	462 H	466 H	468 H	468 H	467 H	472 H	473 H	467 H	466 H	467 H
470 K	469 K	470 K	468 K	472 K	470 Q	469 K	473 K	472 R	472 K	464 K	466 K	471 K	463 K	467 A	469 K	469 K	468 K	473 Q	474 R	468 K	467 K	468 K
471 C	470 C	471 C	469 C	473 C	471 C	470 C	474 C	473 C	473 C	465 C	467 C	472 C	464 C	468 C	470 C	470 C	469 C	474 C	475 C	469 C	468 C	469 C
472 D	471 N	472 D	470 D	474 D	472 D	471 D	475 D	474 D	474 D	466 D	468 D	473 D	465 D	469 D	471 D	471 D	470 N	475 D	476 D	470 N	469 N	470 N
473 N	472 N	473 N	471 D	475 N	473 N	472 N	476 N	475 N	475 N	467 D	469 D	474 N	466 D	470 D	472 N	472 N	471 D	476 N	477 D	471 D	470 N	471 N
474 E	473 E	474 T	472 E	476 A	474 S	473 E	477 E	476 E	476 E	468 D	470 D	475 E	467 Q	471 S	473 K	473 N	472 S	477 N	478 Q	472 S	471 S	472 T
475 C	474 C	475 C	473 C	477 C	475 C	474 C	478 C	477 C	477 C	469 C	471 C	476 C	468 C	472 C	474 C	474 C	473 C	478 C	479 C	473 C	472 C	473 C
476 M	475 M	476 M	474 M	478 I	476 I	475 M	479 M	478 M	478 I	470 M	472 M	477 M	469 M	473 M	475 I	475 M	474 M	479 I	480 M	474 M	473 M	474 M
477 E	476 E	477 E	475 N	479 E	477 E	476 E	480 E	479 E	479 E	471 A	473 A	478 E	470 E	474 E	476 E	476 D	475 E	480 E	481 E	475 E	474 D	475 D
478 S	477 S	478 S	476 S	480 S	478 S	477 S	481 S	480 S	480 S	472 S	474 S	479 T	471 T	475 S	477 R	477 T	476 T	481 S	482 S	476 T	475 D	476 D
479 V	478 V	479 V	477 V	481 I	479 I	478 V	482 V	481 V	481 V	473 I	475 I	480 I	472 I	476 I	478 V	478 I	477 I	482 I	483 I	477 I	476 I	477 I
480 R	479 K	480 K	478 K	482 R	480 R	479 R	483 R	482 R	482 K	474 R	476 R	481 K	473 R	477 R	479 R	479 R	478 R	483 R	484 R	478 R	477 K	478 K
481 D	480 N	481 N	479 N	483 N	481 N	480 N	484 N	483 N	483 N	475 N	477 N	482 N	474 N	478 N	480 N	480 N	479 N	484 N	485 N	479 N	478 N	479 N
482 G	481 G	482 G	480 G	484 G	482 G	481 G	485 G	484 G	484 G	476 N	478 N	483 G	475 G	479 N	481 G	481 G	480 G	485 G	486 N	480 G	479 G	480 G
483 T	482 T	483 T	481 T	485 T	483 T	482 T	486 T	485 T	485 T	477 T	479 T	484 T	476 T	480 T	482 T	482 T	481 T	486 T	487 T	481 T	480 T	481 T
484 Y	483 Y	484 Y	482 Y	486 Y	484 Y	483 Y	487 Y	486 Y	486 Y	478 Y	480 Y	485 Y	477 Y	481 Y	483 Y	483 Y	482 Y	487 Y	488 Y	482 Y	481 Y	482 Y
485 D	484 D	485 D	483 D	487 D	485 D	484 D	488 D	487 D	487 D	479 D	481 D	486 D	478 N	482 D	484 D	484 N	483 D	488 D	489 N	483 N	482 K	483 N
486 Y	485 Y	486 Y	484 Y	488 H	486 H	485 Y	489 Y	488 Y	488 Y	480 H	482 H	487 H	479 R	483 H	485 H	485 H	484 H	489 H	490 H	484 H	483 Y	484 Y
487 P	486 P	487 P	485 P	489 D	487 D	486 P	490 P	489 P	489 P	481 S	483 S	488 K	480 R	484 S	486 K	486 K	485 T	490 N	491 T	485 E	484 M	485 Y
488 K	487 K	488 K	486 K	490 V	488 I	487 Q	491 Q	490 Q	490 K	482 R	484 K	489 E	481 K	485 Q	487 E	487 E	486 E	491 I	492 E	486 D	485 D	486 E
489 Y	488 Y	489 Y	487 Y	491 Y	489 Y	488 Y	492 Y	491 Y	491 Y	483 Y	485 Y	490 Y	482 Y	486 Y	488 F	488 Y	487 Y	492 Y	493 Y	487 Y	486 Y	487 Y
490 S	489 S	490 S	488 E	492 R	490 R	489 S	493 S	492 S	492 Q	484 R	486 R	491 E	483 K	487 R	489 E	489 E	488 A	493 R	494 R	488 R	487 R	488 R
491 E	490 E	491 E	489 E	493 D	491 D	490 E	494 E	493 E	493 D	485 E	487 E	492 E	484 E	488 E	490 E	490 E	489 E	494 D	495 Q	489 E	488 E	489 K
492 E	491 E	492 E	490 E	494 E	492 E	491 E	495 E	494 E	494 E	486 E	488 E	493 E	485 E	489 E	491 E	491 E	490 E	495 E	496 E	490 E	489 E	490 E
493 S	492 S	493 A	491 S	495 A	493 A	492 A	496 A	495 A	495 S	487 A	489 A	494 A	486 S	490 A	492 S	492 S	491 S	496 A	497 A	491 S	490 S	491 S
494 K	493 K	494 K	492 K	496 L	494 I	493 R	497 R	496 R	496 K	488 M	490 I	495 K	487 K	491 L	493 K	493 K	492 K	497 I	498 L	492 Q	491 H	492 H
495 L	494 L	495 L	493 L	497 N	495 N	494 L	498 L	497 L	497 L	489 Q	491 Q	496 L	488 L	492 L	494 I	494 I	493 L	498 N	499 Q	493 L	492 I	493 L
496 N	495 N	496 N	494 N	498 N	496 N	495 N	499 K	498 K	498 N	490 N	492 N	497 E	489 E	493 N	495 N	495 E	494 K	499 N	500 N	494 K	493 E	494 E
497 R	496 R	497 R	495 R	499 R	497 R	496 R	500 R	499 R	499 R	491 R	493 R	498 R	490 R	494 R	496 R	496 R	495 R	500 R	501 R	495 R	494 K	495 K
498 E	497 E	498 E	496 N	500 F	498 F	497 E	501 E	500 E	500 H	492 I	494 I	499 S	491 Q	495 L	497 Q	497 Q	496 Q	501 I	502 I	496 Q	495 Q	496 Q
499 K	498 K	499 E	497 E	501 Q	499 Q	498 E	502 E	501 E	501 K	493 Q	495 Q	500 K	492 K	496 N	498 E	498 K	497 E	502 K	503 M	497 E	496 K	497 K
500 I	499 I	500 I	498 I	502 I	500 I	499 I	503 I	502 I	502 I	494 I	496 I	501 I	493 I	497 I	499 I	499 V	498 I	503 I	504 I	498 I	497 I	498 I
501 D	500 D	501 D	499 K	503 K	501 Q	500 S	504 S	503 S	503 E	495 D	497 D	502 N	494 E	498 N	500 E	500 N	499 D	504 N	505 N	499 E	498 D	499 D
502 G	501 G	502 G	500 G	504 G	502 G	501 G	505 G	504 G	504 S	496 P	498 P	503 G	495 G	499 P	501 G	501 G	500 G	505 P	506 P	500 G	499 G	∆
503 V	502 V	503 V	501 V	505 V	503 V	502 V	506 V	505 V	505 V	497 V	499 V	504 V	496 I	500 V	502 V	502 V	501 I	506 V	507 V	501 I	500 V	∆
504 K	503 K	504 K	502 K	506 E	504 K	503 K	507 K	506 K	506 K	498 K	500 K	505 K	497 K	501 T	503 K	503 K	502 K	507 T	508 K	502 K	501 K	∆
505 L	504 L	505 L	503 L	507 L	505 L	504 L	508 L	507 L	507 L	499 L	501 L	506 L	498 L	502 L	504 L	504 L	503 L	508 L	509 L	503 L	502 L	∆
506 E	505 E	506 E	504 S	508 K	506 I	505 E	509 E	508 E	508 E	500 S	502 S	507 E	499 E	503 S	505 D	505 E	504 K	509 T	510 S	504 K	503 T	∆
507 S	506 S	507 S	505 S	509 S	507 Q	506 S	510 S	509 S	509 N	501 S	503 S	508 E	500 S	504 S	506 S	506 E	505 S	510 M	511 G	505 T	504 D	∆
508 M	507 M	508 T	506 M	510 G	508 G	507 M	511 I	510 I	510 L	502 G	504 G	509 N	501 E	505 G	507 S	507 N	506 E	511 G	512 G	506 E	505 Y	∆
509 G	508 G	509 R	507 G	∆	∆	508 G	512 G	511 G	511 G	∆	∆	510 T	502 G	∆	508 G	508 S	507 D	∆	∆	507 D	506 S	∆
∆	∆	∆	∆	∆	∆	∆	∆	∆	∆	∆	∆	∆	∆	∆	509 N	∆	508 N	∆	∆	508 N	∆	∆
510 V	509 V	510 I	508 V	511 Y	509 Y	509 T	513 I	512 T	512 V	503 Y	505 Y	511 T	503 T	506 Y	510 V	509 T	509 V	512 Y	513 Y	509 V	507 R	∆
511 Y	510 Y	511 Y	509 Y	512 K	510 K	510 Y	514 Y	513 Y	513 Y	504 K	506 K	512 Y	504 Y	507 K	511 Y	510 Y	510 Y	513 K	514 K	510 Y	508 Y	∆
512 Q	511 Q	512 Q	510 Q	513 D	511 D	511 Q	515 Q	514 Q	514 Q	505 D	507 D	513 K	505 K	508 D	512 K	511 K	511 K	514 D	515 D	511 K	509 Y	∆
513 I	512 I	513 I	511 I	514 W	512 I	512 I	516 I	515 I	515 I	506 V	508 V	514 I	506 I	509 I	513 I	512 I	512 A	515 I	516 V	512 V	510 T	∆
514 L	513 L	514 L	512 L	515 I	513 I	513 L	517 L	516 L	516 L	507 I	509 I	515 L	507 L	510 I	514 L	513 L	513 L	516 I	517 I	513 L	511 M	∆
515 A	514 A	515 A	513 A	516 L	514 L	514 S	518 S	517 S	517 A	508 L	510 L	516 S	508 T	511 L	515 S	514 S	514 S	517 L	518 L	514 S	512 T	∆
516 I	515 I	516 I	514 I	517 W	515 W	515 I	519 I	518 I	518 I	509 W	511 W	517 I	509 I	512 W	516 I	515 I	515 I	518 W	519 W	515 I	513 L	∆
517 Y	516 Y	517 Y	515 Y	518 I	516 F	516 Y	520 Y	519 Y	519 Y	510 F	512 F	518 Y	510 Y	513 F	517 Y	516 Y	516 Y	519 I	520 F	516 Y	514 Y	∆
518 S	517 S	518 S	516 A	519 S	517 S	517 S	521 S	520 S	520 S	511 S	513 S	519 S	511 S	514 S	518 S	517 S	517 S	520 S	521 S	517 S	515 S	∆
519 T	518 T	519 T	517 T	520 F	518 F	518 T	522 T	521 T	521 T	512 F	514 F	520 T	512 T	515 F	519 C	518 S	518 C	521 F	522 F	518 C	516 T	∆
520 V	519 V	520 V	518 V	521 A	519 S	519 V	523 V	522 V	522 V	513 G	515 G	521 V	513 V	516 G	520 I	519 V	519 I	522 S	523 G	519 I	517 I	∆
521 A	520 A	521 A	519 A	522 I	520 I	520 A	524 A	523 A	523 S	514 A	516 A	522 A	514 A	517 A	521 A	520 A	520 A	523 M	524 A	520 A	518 A	∆
522 S	521 S	522 S	520 G	523 S	521 S	521 S	525 S	524 S	524 S	515 S	517 S	523 A	515 S	518 S	522 S	521 S	521 S	524 S	525 S	521 S	519 S	∆
523 S	522 S	523 S	521 S	524 C	522 C	522 S	526 S	525 S	525 S	516 C	518 C	524 S	516 S	519 C	523 S	522 S	522 S	525 C	526 C	522 S	520 S	∆
524 L	523 L	524 L	522 L	525 F	523 F	523 L	527 L	526 L	526 L	517 F	519 F	525 L	517 L	520 F	524 L	523 L	523 V	526 F	527 V	523 I	521 V	∆
525 V	524 V	525 V	523 S	526 L	524 L	524 A	528 A	527 A	527 V	518 I	520 I	526 C	518 V	521 V	525 V	524 V	524 V	527 V	528 M	524 V	522 V	∆
526 L	525 L	526 L	524 L	527 L	525 L	525 L	529 L	528 L	528 L	519 L	521 L	527 L	519 I	522 L	526 L	525 L	525 L	528 F	529 L	525 L	523 L	∆
527 L	526 L	527 V	525 A	528 C	526 V	526 A	530 A	529 A	529 V	520 L	522 L	528 A	520 A	523 L	527 A	526 L	526 V	529 V	530 L	526 V	524 G	∆
528 V	527 V	528 V	526 I	529 V	527 A	527 I	531 I	530 I	530 G	521 A	523 A	529 I	521 M	524 A	528 A	527 L	527 G	530 A	531 A	527 G	525 S	∆
529 S	528 S	529 S	527 M	530 V	528 L	528 M	532 M	531 M	531 L	522 I	524 I	530 L	522 G	525 V	529 L	528 M	528 L	531 L	532 I	528 L	526 L	∆
530 L	529 L	530 L	528 M	531 L	529 L	529 I	533 V	532 V	532 I	523 A	525 A	531 I	523 F	526 V	530 I	529 I	529 I	532 I	533 A	529 I	527 I	∆
531 G	530 G	531 G	529 A	532 L	530 L	530 A	534 A	533 A	533 I	524 M	526 M	532 A	524 A	527 M	531 M	530 I	530 L	533 L	534 M	530 L	528 I	∆
532 A	531 A	532 A	530 G	533 G	531 A	531 G	535 G	534 G	534 A	525 G	527 G	533 G	525 A	528 G	532 G	531 G	531 S	534 G	535 G	531 A	529 A	∆
533 I	532 I	533 I	531 I	534 F	532 F	532 L	536 L	535 L	535 I	526 L	528 L	534 G	526 F	529 L	533 F	532 G	532 F	535 F	536 L	532 F	530 A	∆
534 S	533 S	534 S	532 S	535 I	533 I	533 S	537 S	536 F	536 G	527 V	529 V	535 L	527 L	530 V	534 M	533 F	533 I	536 V	537 I	533 I	531 F	∆
535 F	534 F	535 F	533 F	536 M	534 L	534 F	538 L	537 L	537 L	528 F	530 F	536 I	528 F	531 F	535 F	534 I	534 M	537 L	538 F	534 M	532 L	∆
536 W	535 W	536 W	534 W	537 W	535 W	535 W	539 W	538 W	538 W	529 I	531 I	537 L	529 W	532 F	536 W	535 F	535 W	538 W	539 M	535 W	533 W	∆
537 M	536 M	537 M	535 M	538 A	536 A	536 M	540 M	539 M	539 M	530 C	532 C	538 G	530 A	533 C	537 A	536 G	536 A	539 A	540 C	536 A	534 G	∆
538 C	537 C	538 C	536 C	539 C	537 C	537 C	541 C	540 C	540 C	531 V	533 V	539 M	531 M	534 L	538 C	537 C	537 C	540 C	541 V	537 C	535 C	∆
539 S	538 S	539 S	537 S	540 Q	538 Q	538 S	542 S	541 S	541 S	532 K	534 K	540 Q	532 S	535 K	539 S	538 Q	538 S	541 Q	542 K	538 S	536 Q	∆
540 N	539 N	540 N	538 N	541 R	539 N	539 N	543 N	542 N	542 N	533 N	535 N	541 N	∆	536 N	540 N	539 N	539 S	542 N	543 N	539 N	537 K	∆
541 G	540 G	541 G	539 G	542 G	540 G	540 G	544 G	543 G	543 G	534 G	536 G	542 G	∆	537 G	541 G	540 G	540 G	543 G	544 G	540 G	538 G	∆
542 S	541 S	542 S	540 S	543 N	541 N	541 S	545 S	544 S	544 S	535 N	537 N	543 S	∆	538 N	542 S	541 N	541 N	544 N	545 N	541 S	539 S	∆
543 L	542 L	543 L	541 L	544 I	542 I	542 L	546 L	545 L	545 M	536 M	538 M	544 C	∆	539 M	543 C	542 V	542 C	545 I	546 L	542 C	540 I	∆
544 Q	543 Q	544 Q	542 Q	545 R	543 R	543 Q	547 Q	546 Q	546 Q	537 R	539 R	545 R	∆	540 R	544 R	543 R	543 R	546 R	547 R	543 R	541 Q	∆
545 C	544 C	545 C	543 C	546 C	544 C	544 C	548 C	547 C	547 C	538 C	540 C	546 C	∆	541 C	545 C	544 C	544 F	547 C	548 C	544 F	542 C	∆
546 R	545 R	546 R	544 R	547 N	545 Q	545 R	549 R	548 R	548 R	539 T	541 T	547 M	∆	542 T	546 T	545 T	545 N	548 Q	549 T	545 N	543 K	∆
547 I	546 I	547 I	545 I	548 I	546 I	546 I	550 I	549 I	549 I	540 I	542 I	548 F	∆	543 I	547 I	546 F	546 V	549 I	550 I	546 V	544 I	∆
548 C	547 C	548 C	546 C	549 C	547 C	547 C	551 C	∆	550 C	541 C	543 C	549 C	∆	544 C	548 C	547 C	547 C	550 C	551 C	547 C	545 C	∆
549 I	548 I	549 I	547 I	550 I	548 I	548 I	552 I	∆	551 I	542 I	544 I	550 I	∆	545 I	549 I	548 I	548 I	551 I	552 I	548 I	546 I	∆
